# Supplementary material for: Bis[2-(4-amino­phen­yl)-4,5-dihydro-1H-imidazol-3-ium] dichloride monohydrate
Source: Acta Crystallogr Sect E Struct Rep Online. 2011 Nov 25;67(Pt 12):o3450–1. doi: 10.1107/S1600536811050070 (PMC3239081; doi:10.1107/S1600536811050070)
Supplement: Supplementary file 1 [file e-67-o3450-sup1.cif]

##############################################################################
#                                                                            #
# This CIF contains the data in a paper accepted for publication in          #
# Acta Crystallographica Section E. It conforms to the requirements of       #
# Notes for Authors for Acta Crystallographica Section E, and has been       #
# peer reviewed under the auspices of the IUCr Commission on Journals.       #
#                                                                            #
# Full details of the Crystallographic Information File format               #
# are given in the paper "The Crystallographic Information File (CIF):       #
# a New Standard Archive File for Crystallography" by S. R. Hall, F. H.      #
# Allen and I. D. Brown [Acta Cryst. (1991), A47, 655-685].                  #
#                                                                            #
# The current version of the core CIF dictionary is obtainable from          #
# ftp://ftp.iucr.org/pub/cif_core.dic.                                       #
#                                                                            #
# Software is freely available for graphical display of the structure(s)     #
# in this CIF. For information consult the CIF software page                 #
# http://www.iucr.org/resources/cif/software.                                #
#                                                                            #
# This file may be used for bona fide research purposes within the           #
# scientific community so long as proper attribution is given to the journal # 
# article from which it was obtained.                                        #
#                                                                            #
##############################################################################
data_global
_audit_creation_method     'WinGX routine CIF_UPDATE'
_audit_conform_dict_name     cif_core.dic
_audit_conform_dict_version     2.3
_journal_date_recd_electronic     2011-11-07
_journal_date_accepted     2011-11-22
_journal_name_full     'Acta Crystallographica, Section E'
_journal_year     2011
_journal_volume     67
_journal_issue     12
_journal_page_first     o3450
_journal_page_last     o3451
_journal_paper_category     QO
_journal_coeditor_code     BQ2316
_publ_contact_author_name     'Kre\<simir Mol\<canov'
_publ_contact_author_address
;
Laboratory of Chemical and Biological Crystalography,
Department of Phyiscal Chemistry,
Rudjer Bo\<skovi\'c Institute,
POB-180
HR-10002 Zagreb
Croatia
;
_publ_contact_author_email     kmolcano@irb.hr
_publ_contact_author_fax     '+38514561025'
_publ_contact_author_phone     '+38514680245'
_publ_section_title
;
Bis[2-(4-aminophenyl)-4,5-dihydro-1<i>H</i>-imidazol-3-ium] dichloride
monohydrate
;
loop_
    _publ_author_name
    _publ_author_address
    'Kre\<simir Mol\<canov'
;
Laboratory of Chemical and Biological Crystallography,
Department of Physical Chemistry,
Rudjer Bo\<skovi\'c Institute,
POB-180
HR-10002 Zagreb
Croatia
;
    'Ivana Stoli\'c'
;
Department of Chemistry and Biochemistry
Faculty of Veterinary Medicine
University of Zagreb
Heinzelova 55
HR-10000 Zagreb
Croatia
;
    'Biserka Koji\'c-Prodi\'c'
;
Laboratory of Chemical and Biological Crystallography,
Department of Physical Chemistry,
Rudjer Bo\<skovi\'c Institute,
POB-180
HR-10002 Zagreb
Croatia
;
    'Miroslav Baji\'c'
;
Department of Chemistry and Biochemistry
Faculty of Veterinary Medicine
University of Zagreb
Heinzelova 55
HR-10000 Zagreb
Croatia
;
data_I
_audit_creation_method     'WinGX routine CIF_UPDATE'
_chemical_name_systematic
;
Bis[2-(4-aminophenyl)-4,5-dihydro-1<i>H</i>-imidazol-3-ium] dichloride hydrate
;
_chemical_formula_moiety     '2(C9 H12 N3 +), 2(Cl -), H2 O'
_chemical_formula_sum     'C18 H26 Cl2 N6 O'
_chemical_formula_iupac     '2C9 H12 N3 +, 2Cl -, H2 O'
_chemical_formula_weight     413.35
_symmetry_cell_setting     orthorhombic
_symmetry_space_group_name_H-M     'P b c a'
_symmetry_space_group_name_Hall     '-P 2ac 2ab'
loop_
    _symmetry_equiv_pos_as_xyz
    'x, y, z'
    '-x+1/2, -y, z+1/2'
    '-x, y+1/2, -z+1/2'
    'x+1/2, -y+1/2, -z'
    '-x, -y, -z'
    'x-1/2, y, -z-1/2'
    'x, -y-1/2, z-1/2'
    '-x-1/2, y-1/2, z'
_cell_length_a     10.5307(2)
_cell_length_b     17.9659(4)
_cell_length_c     22.4290(5)
_cell_angle_alpha     90
_cell_angle_beta     90
_cell_angle_gamma     90
_cell_volume     4243.42(16)
_cell_formula_units_Z     8
_cell_measurement_reflns_used     4375
_cell_measurement_theta_min     3.149
_cell_measurement_theta_max     75.9604
_cell_measurement_temperature     293(2)
_exptl_crystal_description     prism
_exptl_crystal_colour     colourless
_exptl_crystal_size_max     0.4
_exptl_crystal_size_mid     0.05
_exptl_crystal_size_min     0.04
_exptl_crystal_density_diffrn     1.294
_exptl_crystal_density_method     'not measured'
_exptl_crystal_F_000     1744
_exptl_absorpt_coefficient_mu     2.914
_exptl_absorpt_correction_type     multi-scan
_exptl_absorpt_process_details
;
(ABSPACK; Oxford Diffraction, 2010)
;
_exptl_absorpt_correction_T_min     0.3886
_exptl_absorpt_correction_T_max     0.8923
_diffrn_ambient_temperature     293(2)
_diffrn_radiation_type     CuK\a
_diffrn_radiation_wavelength     1.54184
_diffrn_measurement_device_type     'Oxford Xcalibur Nova R Ruby'
_diffrn_measurement_method     'CCD detector, \w scans'
_diffrn_reflns_number     13695
_diffrn_reflns_av_R_equivalents     0.0303
_diffrn_reflns_theta_min     3.94
_diffrn_reflns_theta_max     76.15
_diffrn_reflns_theta_full     76.15
_diffrn_measured_fraction_theta_max     0.985
_diffrn_measured_fraction_theta_full     0.985
_diffrn_reflns_limit_h_min     -10
_diffrn_reflns_limit_h_max     13
_diffrn_reflns_limit_k_min     -22
_diffrn_reflns_limit_k_max     18
_diffrn_reflns_limit_l_min     -12
_diffrn_reflns_limit_l_max     27
_reflns_number_total     4375
_reflns_number_gt     3054
_reflns_threshold_expression     I>2sigma(I)
_refine_ls_structure_factor_coef     Fsqd
_refine_ls_matrix_type     full
_refine_ls_R_factor_gt     0.0450
_refine_ls_wR_factor_ref     0.1164
_refine_ls_goodness_of_fit_ref     1.004
_refine_ls_restrained_S_all     1.004
_refine_ls_number_reflns     4375
_refine_ls_number_parameters     348
_refine_ls_number_restraints     3
_refine_ls_hydrogen_treatment     mixed
_refine_ls_weighting_scheme     calc
_refine_ls_weighting_details
         'calc w=1/[\s^2^(Fo^2^)+(0.0664P)^2^+0.1666P] where P=(Fo^2^+2Fc^2^)/3'
_refine_ls_shift/su_max     0
_refine_diff_density_max     0.240
_refine_diff_density_min     -0.134
_refine_ls_extinction_method     none
loop_
    _atom_type_symbol
    _atom_type_description
    _atom_type_scat_dispersion_real
    _atom_type_scat_dispersion_imag
    _atom_type_scat_source
    C C 0.0181 0.0091 'International Tables Vol C Tables 4.2.6.8 and 6.1.1.4'
    H H 0 0 'International Tables Vol C Tables 4.2.6.8 and 6.1.1.4'
    Cl Cl 0.3639 0.7018 'International Tables Vol C Tables 4.2.6.8 and 6.1.1.4'
    N N 0.0311 0.018 'International Tables Vol C Tables 4.2.6.8 and 6.1.1.4'
    O O 0.0492 0.0322 'International Tables Vol C Tables 4.2.6.8 and 6.1.1.4'
_computing_data_collection     'CrysAlis PRO (Oxford Diffraction, 2010)'
_computing_cell_refinement     'CrysAlis PRO (Oxford Diffraction, 2010)'
_computing_data_reduction     'CrysAlis PRO (Oxford Diffraction, 2010)'
_computing_structure_solution     'SHELXS97 (Sheldrick, 2008)'
_computing_structure_refinement     'SHELXL97 (Sheldrick, 2008)'
_computing_molecular_graphics     'ORTEP-3 for Windows (Farrugia, 1997)'
_computing_publication_material     'WinGX (Farrugia, 1999)'
loop_
    _atom_site_type_symbol
    _atom_site_label
    _atom_site_fract_x
    _atom_site_fract_y
    _atom_site_fract_z
    _atom_site_U_iso_or_equiv
    _atom_site_adp_type
    _atom_site_calc_flag
    _atom_site_refinement_flags
    _atom_site_occupancy
    _atom_site_disorder_assembly
    _atom_site_disorder_group
    C C1A 0.15472(18) 0.24466(12) 0.46353(9) 0.0591(4) Uani d . 1 . .
    C C2A 0.2329(2) 0.20468(13) 0.50240(9) 0.0677(5) Uani d . 1 . .
    H H2A 0.2799 0.1647 0.488 0.081 Uiso calc R 1 . .
    C C3A 0.2413(2) 0.22367(13) 0.56166(9) 0.0649(5) Uani d . 1 . .
    H H3A 0.2947 0.1966 0.5866 0.078 Uiso calc R 1 . .
    C C4A 0.17150(17) 0.28251(10) 0.58513(8) 0.0529(4) Uani d . 1 . .
    C C5A 0.09206(18) 0.32174(11) 0.54635(9) 0.0590(4) Uani d . 1 . .
    H H5A 0.0434 0.3609 0.561 0.071 Uiso calc R 1 . .
    C C6A 0.08469(19) 0.30346(12) 0.48693(9) 0.0630(5) Uani d . 1 . .
    H H6A 0.032 0.3309 0.4619 0.076 Uiso calc R 1 . .
    C C7A 0.17897(17) 0.30141(10) 0.64793(8) 0.0536(4) Uani d . 1 . .
    C C8A 0.2419(2) 0.29987(16) 0.74592(10) 0.0797(6) Uani d . 1 . .
    H H811 0.3175 0.3238 0.7616 0.096 Uiso calc R 1 . .
    H H812 0.2177 0.2594 0.7722 0.096 Uiso calc R 1 . .
    C C9A 0.1344(2) 0.35524(14) 0.73860(10) 0.0759(6) Uani d . 1 . .
    H H911 0.0625 0.3423 0.7636 0.091 Uiso calc R 1 . .
    H H912 0.1618 0.4054 0.7481 0.091 Uiso calc R 1 . .
    N N1A 0.1465(2) 0.22627(13) 0.40482(8) 0.0825(6) Uani d . 1 . .
    H H11 0.0974 0.2511 0.3815 0.099 Uiso calc R 1 . .
    H H12 0.1904 0.1898 0.391 0.099 Uiso calc R 1 . .
    N N2A 0.26224(17) 0.27362(11) 0.68540(8) 0.0705(5) Uani d . 1 . .
    H H2C 0.3218 0.2434 0.6753 0.085 Uiso calc R 1 . .
    N N3A 0.10317(17) 0.34793(10) 0.67552(8) 0.0671(4) Uani d . 1 . .
    H H3C 0.0421 0.3714 0.6584 0.081 Uiso calc R 1 . .
    C C1B 0.7185(2) 0.49540(12) 0.38839(10) 0.0699(5) Uani d . 1 . .
    C C2B 0.7994(2) 0.48300(13) 0.43669(11) 0.0726(6) Uani d . 1 . .
    H H2B 0.8718 0.4542 0.4314 0.087 Uiso calc R 1 . .
    C C3B 0.7741(2) 0.51242(13) 0.49165(10) 0.0677(5) Uani d . 1 . .
    H H3B 0.8288 0.5024 0.5232 0.081 Uiso calc R 1 . .
    C C4B 0.66745(19) 0.55730(11) 0.50120(9) 0.0597(4) Uani d . 1 . .
    C C5B 0.5881(2) 0.57082(13) 0.45265(11) 0.0679(5) Uani d . 1 . .
    H H5B 0.5171 0.601 0.4577 0.082 Uiso calc R 1 . .
    C C6B 0.6124(2) 0.54067(14) 0.39764(11) 0.0738(6) Uani d . 1 . .
    H H6B 0.5576 0.5505 0.3661 0.089 Uiso calc R 1 . .
    C C7B 0.64277(17) 0.58804(11) 0.55951(10) 0.0593(5) Uani d . 1 . .
    C C8B 0.6543(2) 0.60604(14) 0.66131(11) 0.0752(6) Uani d . 1 . .
    H H821 0.7238 0.632 0.6807 0.09 Uiso calc R 1 . .
    H H822 0.6143 0.5728 0.6897 0.09 Uiso calc R 1 . .
    C C9B 0.5585(2) 0.66057(15) 0.63481(12) 0.0809(7) Uani d . 1 . .
    H H921 0.4744 0.6527 0.6512 0.097 Uiso calc R 1 . .
    H H922 0.5839 0.7117 0.6419 0.097 Uiso calc R 1 . .
    N N1B 0.7415(2) 0.46400(14) 0.33459(10) 0.0947(7) Uani d . 1 . .
    H H21 0.8067 0.4359 0.3298 0.114 Uiso calc R 1 . .
    H H22 0.6908 0.4722 0.3053 0.114 Uiso calc R 1 . .
    N N2B 0.69789(18) 0.56590(11) 0.60876(8) 0.0702(5) Uani d . 1 . .
    H H2D 0.7541 0.5312 0.6099 0.084 Uiso calc R 1 . .
    N N3B 0.56234(18) 0.64252(11) 0.57148(9) 0.0762(5) Uani d . 1 . .
    H H3D 0.5174 0.6648 0.5449 0.091 Uiso calc R 1 . .
    Cl Cl1 0.33702(5) 0.08741(3) 0.36842(2) 0.06847(16) Uani d . 1 . .
    Cl Cl2 0.48675(5) 0.16106(3) 0.68365(3) 0.08017(19) Uani d . 1 . .
    O O1 0.4366(2) 0.99224(11) 0.26032(8) 0.0905(5) Uani d D 1 . .
    H H1A 0.461(3) 0.9475(12) 0.2776(14) 0.136 Uiso d D 1 . .
    H H1B 0.396(3) 1.0191(15) 0.2913(12) 0.136 Uiso d D 1 . .
loop_
    _atom_site_aniso_label
    _atom_site_aniso_U_11
    _atom_site_aniso_U_22
    _atom_site_aniso_U_33
    _atom_site_aniso_U_12
    _atom_site_aniso_U_13
    _atom_site_aniso_U_23
    C1A 0.0660(10) 0.0683(11) 0.0431(10) -0.0008(9) 0.0021(9) 0.0024(9)
    C2A 0.0789(12) 0.0720(13) 0.0522(12) 0.0194(10) 0.0007(10) -0.0040(10)
    C3A 0.0728(11) 0.0716(12) 0.0503(11) 0.0160(10) -0.0065(9) -0.0001(9)
    C4A 0.0563(9) 0.0563(10) 0.0461(10) -0.0010(8) 0.0003(8) 0.0006(8)
    C5A 0.0666(10) 0.0577(10) 0.0527(11) 0.0084(9) 0.0027(9) 0.0007(8)
    C6A 0.0677(10) 0.0707(12) 0.0506(11) 0.0092(10) -0.0040(9) 0.0071(9)
    C7A 0.0588(9) 0.0527(9) 0.0492(10) -0.0024(8) -0.0012(8) 0.0008(8)
    C8A 0.0945(15) 0.0948(17) 0.0499(12) 0.0214(13) -0.0123(11) -0.0105(11)
    C9A 0.0898(14) 0.0868(15) 0.0511(12) 0.0187(13) -0.0059(11) -0.0109(11)
    N1A 0.1041(14) 0.0982(15) 0.0453(10) 0.0272(12) -0.0067(10) -0.0056(9)
    N2A 0.0768(10) 0.0855(12) 0.0491(10) 0.0234(9) -0.0076(8) -0.0075(8)
    N3A 0.0762(10) 0.0756(11) 0.0496(10) 0.0201(9) -0.0077(8) -0.0088(8)
    C1B 0.0866(13) 0.0648(12) 0.0582(12) -0.0045(11) 0.0046(11) 0.0040(10)
    C2B 0.0807(13) 0.0690(13) 0.0682(14) 0.0124(11) 0.0058(11) 0.0054(11)
    C3B 0.0758(12) 0.0672(12) 0.0601(13) 0.0098(10) -0.0006(10) 0.0069(10)
    C4B 0.0647(10) 0.0540(10) 0.0606(12) -0.0013(9) 0.0017(9) 0.0084(9)
    C5B 0.0686(11) 0.0669(12) 0.0684(14) 0.0044(10) -0.0027(10) 0.0054(10)
    C6B 0.0821(13) 0.0794(15) 0.0600(13) -0.0002(12) -0.0092(11) 0.0080(11)
    C7B 0.0587(9) 0.0559(10) 0.0634(12) 0.0002(8) 0.0003(9) 0.0057(9)
    C8B 0.0797(13) 0.0808(15) 0.0652(14) 0.0153(12) 0.0023(11) -0.0055(11)
    C9B 0.0854(14) 0.0821(15) 0.0753(16) 0.0220(13) 0.0018(13) -0.0069(12)
    N1B 0.1131(15) 0.1059(17) 0.0651(13) 0.0179(14) -0.0007(12) -0.0067(12)
    N2B 0.0787(10) 0.0727(11) 0.0592(10) 0.0204(9) -0.0019(9) -0.0008(8)
    N3B 0.0819(11) 0.0759(11) 0.0707(12) 0.0247(10) -0.0048(10) 0.0015(9)
    Cl1 0.0833(3) 0.0644(3) 0.0577(3) -0.0134(2) 0.0066(2) -0.0012(2)
    Cl2 0.0760(3) 0.0766(3) 0.0879(4) 0.0119(3) 0.0061(3) 0.0194(3)
    O1 0.1249(14) 0.0828(11) 0.0637(10) 0.0098(11) 0.0000(10) 0.0030(8)
_geom_special_details
;
All e.s.d.'s (except the e.s.d. in the dihedral angle between two l.s. planes)
are estimated using the full covariance matrix. The cell e.s.d.'s are taken
into account individually in the estimation of e.s.d.'s in distances, angles
and torsion angles; correlations between e.s.d.'s in cell parameters are only
used when they are defined by crystal symmetry. An approximate (isotropic)
treatment of cell e.s.d.'s is used for estimating e.s.d.'s involving l.s.
planes.
;
loop_
    _geom_bond_atom_site_label_1
    _geom_bond_atom_site_label_2
    _geom_bond_site_symmetry_2
    _geom_bond_distance
    _geom_bond_publ_flag
    C1A N1A . 1.360(3) ?
    C1A C6A . 1.391(3) ?
    C1A C2A . 1.398(3) ?
    C2A C3A . 1.375(3) ?
    C2A H2A . 0.93 ?
    C3A C4A . 1.391(3) ?
    C3A H3A . 0.93 ?
    C4A C5A . 1.398(3) ?
    C4A C7A . 1.451(3) ?
    C5A C6A . 1.375(3) ?
    C5A H5A . 0.93 ?
    C6A H6A . 0.93 ?
    C7A N3A . 1.311(2) ?
    C7A N2A . 1.313(2) ?
    C8A N2A . 1.453(3) ?
    C8A C9A . 1.516(3) ?
    C8A H811 . 0.97 ?
    C8A H812 . 0.97 ?
    C9A N3A . 1.458(3) ?
    C9A H911 . 0.97 ?
    C9A H912 . 0.97 ?
    N1A H11 . 0.86 ?
    N1A H12 . 0.86 ?
    N2A H2C . 0.86 ?
    N3A H3C . 0.86 ?
    C1B N1B . 1.354(3) ?
    C1B C2B . 1.396(3) ?
    C1B C6B . 1.397(3) ?
    C2B C3B . 1.367(3) ?
    C2B H2B . 0.93 ?
    C3B C4B . 1.399(3) ?
    C3B H3B . 0.93 ?
    C4B C5B . 1.394(3) ?
    C4B C7B . 1.443(3) ?
    C5B C6B . 1.372(3) ?
    C5B H5B . 0.93 ?
    C6B H6B . 0.93 ?
    C7B N2B . 1.310(3) ?
    C7B N3B . 1.322(3) ?
    C8B N2B . 1.456(3) ?
    C8B C9B . 1.527(3) ?
    C8B H821 . 0.97 ?
    C8B H822 . 0.97 ?
    C9B N3B . 1.458(3) ?
    C9B H921 . 0.97 ?
    C9B H922 . 0.97 ?
    N1B H21 . 0.86 ?
    N1B H22 . 0.86 ?
    N2B H2D . 0.86 ?
    N3B H3D . 0.86 ?
    O1 H1A . 0.928(17) ?
    O1 H1B . 0.947(17) ?
loop_
    _geom_angle_atom_site_label_1
    _geom_angle_atom_site_label_2
    _geom_angle_atom_site_label_3
    _geom_angle_site_symmetry_1
    _geom_angle_site_symmetry_3
    _geom_angle
    _geom_angle_publ_flag
    N1A C1A C6A . . 121.06(19) ?
    N1A C1A C2A . . 121.1(2) ?
    C6A C1A C2A . . 117.84(19) ?
    C3A C2A C1A . . 120.9(2) ?
    C3A C2A H2A . . 119.6 ?
    C1A C2A H2A . . 119.6 ?
    C2A C3A C4A . . 121.37(19) ?
    C2A C3A H3A . . 119.3 ?
    C4A C3A H3A . . 119.3 ?
    C3A C4A C5A . . 117.64(18) ?
    C3A C4A C7A . . 121.11(17) ?
    C5A C4A C7A . . 121.23(17) ?
    C6A C5A C4A . . 121.10(19) ?
    C6A C5A H5A . . 119.4 ?
    C4A C5A H5A . . 119.4 ?
    C5A C6A C1A . . 121.15(19) ?
    C5A C6A H6A . . 119.4 ?
    C1A C6A H6A . . 119.4 ?
    N3A C7A N2A . . 110.29(18) ?
    N3A C7A C4A . . 125.06(17) ?
    N2A C7A C4A . . 124.64(18) ?
    N2A C8A C9A . . 102.81(17) ?
    N2A C8A H811 . . 111.2 ?
    C9A C8A H811 . . 111.2 ?
    N2A C8A H812 . . 111.2 ?
    C9A C8A H812 . . 111.2 ?
    H811 C8A H812 . . 109.1 ?
    N3A C9A C8A . . 102.38(17) ?
    N3A C9A H911 . . 111.3 ?
    C8A C9A H911 . . 111.3 ?
    N3A C9A H912 . . 111.3 ?
    C8A C9A H912 . . 111.3 ?
    H911 C9A H912 . . 109.2 ?
    C1A N1A H11 . . 120 ?
    C1A N1A H12 . . 120 ?
    H11 N1A H12 . . 120 ?
    C7A N2A C8A . . 112.10(18) ?
    C7A N2A H2C . . 124 ?
    C8A N2A H2C . . 124 ?
    C7A N3A C9A . . 112.22(17) ?
    C7A N3A H3C . . 123.9 ?
    C9A N3A H3C . . 123.9 ?
    N1B C1B C2B . . 121.1(2) ?
    N1B C1B C6B . . 121.2(2) ?
    C2B C1B C6B . . 117.7(2) ?
    C3B C2B C1B . . 121.3(2) ?
    C3B C2B H2B . . 119.4 ?
    C1B C2B H2B . . 119.4 ?
    C2B C3B C4B . . 121.1(2) ?
    C2B C3B H3B . . 119.4 ?
    C4B C3B H3B . . 119.4 ?
    C5B C4B C3B . . 117.5(2) ?
    C5B C4B C7B . . 122.24(19) ?
    C3B C4B C7B . . 120.26(19) ?
    C6B C5B C4B . . 121.5(2) ?
    C6B C5B H5B . . 119.3 ?
    C4B C5B H5B . . 119.3 ?
    C5B C6B C1B . . 120.8(2) ?
    C5B C6B H6B . . 119.6 ?
    C1B C6B H6B . . 119.6 ?
    N2B C7B N3B . . 109.7(2) ?
    N2B C7B C4B . . 124.63(18) ?
    N3B C7B C4B . . 125.64(19) ?
    N2B C8B C9B . . 102.17(19) ?
    N2B C8B H821 . . 111.3 ?
    C9B C8B H821 . . 111.3 ?
    N2B C8B H822 . . 111.3 ?
    C9B C8B H822 . . 111.3 ?
    H821 C8B H822 . . 109.2 ?
    N3B C9B C8B . . 102.61(18) ?
    N3B C9B H921 . . 111.2 ?
    C8B C9B H921 . . 111.2 ?
    N3B C9B H922 . . 111.2 ?
    C8B C9B H922 . . 111.2 ?
    H921 C9B H922 . . 109.2 ?
    C1B N1B H21 . . 120 ?
    C1B N1B H22 . . 120 ?
    H21 N1B H22 . . 120 ?
    C7B N2B C8B . . 113.13(18) ?
    C7B N2B H2D . . 123.4 ?
    C8B N2B H2D . . 123.4 ?
    C7B N3B C9B . . 112.36(19) ?
    C7B N3B H3D . . 123.8 ?
    C9B N3B H3D . . 123.8 ?
    H1A O1 H1B . . 105(2) ?
loop_
    _geom_torsion_atom_site_label_1
    _geom_torsion_atom_site_label_2
    _geom_torsion_atom_site_label_3
    _geom_torsion_atom_site_label_4
    _geom_torsion_site_symmetry_1
    _geom_torsion_site_symmetry_2
    _geom_torsion_site_symmetry_3
    _geom_torsion_site_symmetry_4
    _geom_torsion
    _geom_torsion_publ_flag
    N1A C1A C2A C3A . . . . 179.7(2) ?
    C6A C1A C2A C3A . . . . -0.8(3) ?
    C1A C2A C3A C4A . . . . 0.7(4) ?
    C2A C3A C4A C5A . . . . 0.1(3) ?
    C2A C3A C4A C7A . . . . 178.9(2) ?
    C3A C4A C5A C6A . . . . -0.9(3) ?
    C7A C4A C5A C6A . . . . -179.66(19) ?
    C4A C5A C6A C1A . . . . 0.9(3) ?
    N1A C1A C6A C5A . . . . 179.4(2) ?
    C2A C1A C6A C5A . . . . 0.0(3) ?
    C3A C4A C7A N3A . . . . -169.1(2) ?
    C5A C4A C7A N3A . . . . 9.6(3) ?
    C3A C4A C7A N2A . . . . 10.2(3) ?
    C5A C4A C7A N2A . . . . -171.1(2) ?
    N2A C8A C9A N3A . . . . 4.1(3) ?
    N3A C7A N2A C8A . . . . 2.6(3) ?
    C4A C7A N2A C8A . . . . -176.8(2) ?
    C9A C8A N2A C7A . . . . -4.3(3) ?
    N2A C7A N3A C9A . . . . 0.5(3) ?
    C4A C7A N3A C9A . . . . 179.9(2) ?
    C8A C9A N3A C7A . . . . -3.1(3) ?
    N1B C1B C2B C3B . . . . -177.6(2) ?
    C6B C1B C2B C3B . . . . 1.7(4) ?
    C1B C2B C3B C4B . . . . -1.3(4) ?
    C2B C3B C4B C5B . . . . 0.0(3) ?
    C2B C3B C4B C7B . . . . -179.8(2) ?
    C3B C4B C5B C6B . . . . 0.8(3) ?
    C7B C4B C5B C6B . . . . -179.5(2) ?
    C4B C5B C6B C1B . . . . -0.3(4) ?
    N1B C1B C6B C5B . . . . 178.4(2) ?
    C2B C1B C6B C5B . . . . -0.9(3) ?
    C5B C4B C7B N2B . . . . 165.7(2) ?
    C3B C4B C7B N2B . . . . -14.6(3) ?
    C5B C4B C7B N3B . . . . -14.6(3) ?
    C3B C4B C7B N3B . . . . 165.2(2) ?
    N2B C8B C9B N3B . . . . 0.3(3) ?
    N3B C7B N2B C8B . . . . 0.8(3) ?
    C4B C7B N2B C8B . . . . -179.5(2) ?
    C9B C8B N2B C7B . . . . -0.7(3) ?
    N2B C7B N3B C9B . . . . -0.6(3) ?
    C4B C7B N3B C9B . . . . 179.7(2) ?
    C8B C9B N3B C7B . . . . 0.1(3) ?
loop_
    _geom_hbond_atom_site_label_D
    _geom_hbond_atom_site_label_H
    _geom_hbond_atom_site_label_A
    _geom_hbond_site_symmetry_A
    _geom_hbond_distance_DH
    _geom_hbond_distance_HA
    _geom_hbond_distance_DA
    _geom_hbond_angle_DHA
    N1A H11 Cl2 4_456 0.86 2.45 3.296(2) 169.8
    N1A H12 Cl1 . 0.86 2.45 3.304(2) 169.7
    N1B H21 Cl2 4_556 0.86 2.59 3.448(2) 173.8
    N1B H22 O1 3_645 0.86 2.02 2.882(3) 176.7
    N2A H2C Cl2 . 0.86 2.29 3.1113(18) 160
    N2B H2D Cl1 4_556 0.86 2.35 3.1615(19) 156.7
    N3A H3C Cl1 4_456 0.86 2.36 3.1900(17) 162.2
    O1 H1A Cl2 5_666 0.928(17) 2.206(17) 3.1329(19) 178(3)
    O1 H1B Cl1 1_565 0.947(17) 2.210(18) 3.147(2) 170(3)
