# Supplementary material for: Bis[2-(4-amino­phen­yl)-4,5-dihydro-1H-imidazol-3-ium] dichloride monohydrate
Source: Acta Crystallogr Sect E Struct Rep Online. 2011 Nov 25;67(Pt 12):o3450–1. doi: 10.1107/S1600536811050070 (PMC3239081; doi:10.1107/S1600536811050070)
Supplement: Supplementary file 2 [file e-67-o3450-Isup2.hkl]

#
# h,k,l, Fc-squared, Fo-squared, sigma(Fo-squared) and status flag
#
data_I
_shelx_title ' I in space group P b c a'
_shelx_refln_list_code          4
_shelx_F_calc_maximum      270.87
_exptl_crystal_F_000      1744.00
_reflns_d_resolution_high  0.7940
 
loop_
 _symmetry_equiv_pos_as_xyz
 'x, y, z'
 '-x+1/2, -y, z+1/2'
 '-x, y+1/2, -z+1/2'
 'x+1/2, -y+1/2, -z'
 '-x, -y, -z'
 'x-1/2, y, -z-1/2'
 'x, -y-1/2, z-1/2'
 '-x-1/2, y-1/2, z'
 
_cell_length_a    10.5307
_cell_length_b    17.9659
_cell_length_c    22.4290
_cell_angle_alpha  90.000
_cell_angle_beta   90.000
_cell_angle_gamma  90.000
 
_shelx_F_squared_multiplier     1.000
 
loop_
 _refln_index_h
 _refln_index_k
 _refln_index_l
 _refln_F_squared_calc
 _refln_F_squared_meas
 _refln_F_squared_sigma
 _refln_observed_status
   2   0   0    57535.36    55567.88    642.92 o
   4   0   0       19.78       29.03      8.38 o
   6   0   0     1004.60      781.93     23.20 o
   8   0   0       81.62       96.66     10.49 o
  10   0   0      132.07      108.19     10.91 o
  12   0   0      584.95      643.96     15.21 o
   2   1   0     5465.93     5048.68     76.37 o
   4   1   0      997.28     1045.67     13.32 o
   6   1   0     2077.35     1875.61     37.45 o
   8   1   0     1018.06      965.74     10.96 o
  10   1   0       68.16       53.84      6.68 o
  12   1   0        0.79       -0.24     10.97 o
   0   2   0     2792.77     2715.89     10.03 o
   2   2   0     2220.53     2236.78     23.27 o
   4   2   0     1704.58     1572.34     17.56 o
   6   2   0       42.53       18.90     10.31 o
   8   2   0      631.87      615.66     13.36 o
  10   2   0       17.99       12.52      7.37 o
  12   2   0      150.43      163.86     12.10 o
   4   3   0    17960.68    18250.78     93.38 o
   6   3   0       84.83       82.82     11.79 o
   8   3   0     2021.23     2069.49     26.82 o
  10   3   0      479.21      430.77     12.92 o
  12   3   0        9.14        7.43     11.55 o
   0   4   0     5847.46     6149.11     22.30 o
   2   4   0    73372.60    79686.40    563.39 o
   4   4   0     5388.23     5616.74     47.83 o
   6   4   0     4541.31     4246.21     35.65 o
   8   4   0        0.17        0.64      6.09 o
  10   4   0       22.86       18.49      6.41 o
  12   4   0        0.37       -1.33      7.63 o
   2   5   0     9075.59     9902.63     56.52 o
   4   5   0     1602.35     1672.28     31.07 o
   6   5   0     3768.35     3717.12     34.84 o
   8   5   0      757.56      777.33     10.22 o
  10   5   0       83.95       75.98      7.61 o
  12   5   0        9.17        7.52      7.76 o
   0   6   0     6311.30     6326.70     28.05 o
   2   6   0    36179.76    38506.60    117.39 o
   4   6   0    16048.84    17096.18     89.66 o
   6   6   0     4611.02     4883.71     40.58 o
   8   6   0      106.71       90.60      6.39 o
  10   6   0     1084.52     1099.61     24.27 o
  12   6   0       42.13       46.93      7.72 o
   2   7   0     2148.27     1950.74     32.84 o
   4   7   0      403.20      416.27     22.22 o
   6   7   0       31.50       34.93     14.25 o
   8   7   0      137.68      111.65      8.48 o
  10   7   0       80.70       81.08      9.56 o
  12   7   0       18.12       27.83     10.25 o
   0   8   0     2647.18     2607.11     29.98 o
   2   8   0       29.41       27.35     17.63 o
   4   8   0      594.82      679.00     26.66 o
   6   8   0       62.88       51.25     15.70 o
   8   8   0        7.11        5.25     11.73 o
  10   8   0      214.31      178.22     15.37 o
  12   8   0       85.01       95.35      9.93 o
   2   9   0     4664.58     4761.48     42.62 o
   4   9   0     3894.04     4402.85     55.59 o
   6   9   0     1466.13     1562.36     17.83 o
   8   9   0      429.45      452.90     10.28 o
  10   9   0        3.69        0.29      7.71 o
  12   9   0       64.74       65.18      8.66 o
   0  10   0       86.12      127.91     16.96 o
   2  10   0    10097.24    10336.12     81.68 o
   4  10   0       59.29       38.46     22.83 o
   6  10   0        0.17        5.11      9.43 o
   8  10   0      286.84      323.60      9.56 o
  10  10   0       43.42       60.98     11.77 o
   2  11   0     2342.04     2503.77     46.31 o
   4  11   0        5.94        7.79     23.55 o
   6  11   0     1351.37     1475.27     48.39 o
   8  11   0       26.83       28.64      9.68 o
  10  11   0        0.48        1.37     10.96 o
   0  12   0     7060.18     6291.55     72.39 o
   2  12   0     1937.35     1818.32     97.22 o
   4  12   0       89.05       98.93     15.24 o
   6  12   0     1048.99     1175.08     23.80 o
   8  12   0       28.79       18.66      8.69 o
  10  12   0        4.16        5.98      7.93 o
   2  13   0      375.51      373.19     32.24 o
   4  13   0     1045.70     1151.03     43.26 o
   6  13   0       22.88       13.86     15.04 o
   8  13   0      254.30      257.31     13.04 o
  10  13   0        0.23        2.19     10.14 o
   0  14   0     2846.73     2993.15     59.31 o
   2  14   0      219.57      263.71     14.11 o
   4  14   0       23.17        9.35     18.36 o
   6  14   0       38.78       36.57     10.36 o
   8  14   0       18.64        9.53      7.42 o
  10  14   0       25.35       33.99      8.97 o
   2  15   0      351.40      344.79     19.63 o
   4  15   0        2.75        1.81     16.35 o
   6  15   0       20.29       12.46      9.40 o
   8  15   0      126.22      133.58      7.81 o
   0  16   0     1403.76     1344.41     25.27 o
   2  16   0       31.20       31.39     13.31 o
   4  16   0       15.42        4.11     16.50 o
   6  16   0      206.73      227.64     13.43 o
   8  16   0      118.10      121.68      7.50 o
   2  17   0       55.97       52.24      9.56 o
   4  17   0       23.94       22.23     14.30 o
   6  17   0       42.32       54.11      8.09 o
   8  17   0       11.11       27.34      7.60 o
   0  18   0        1.38        3.65     15.35 o
   2  18   0      117.07      104.91     18.41 o
   4  18   0      463.11      463.86     16.44 o
   6  18   0        2.14       11.22      6.46 o
   2  19   0       37.69       37.65      9.98 o
   4  19   0        0.55        3.67      8.35 o
   6  19   0        8.08        5.74      7.38 o
   0  20   0      111.94       94.71     14.13 o
   2  20   0        0.24       -1.19      9.17 o
   4  20   0        3.65        0.62     12.34 o
   6  20   0       17.47       28.87      9.97 o
   2  21   0       60.83       69.93     12.15 o
   4  21   0       36.60       48.59     11.07 o
   0  22   0        1.54        1.91      9.98 o
   2  22   0       54.31       62.45      9.79 o
   1   1   1     1694.59     1534.09     13.94 o
   2   1   1      153.37       99.92      4.46 o
   3   1   1      134.75      140.02      5.43 o
   4   1   1       11.80       12.22      4.49 o
   5   1   1     1064.24      901.97     10.36 o
   6   1   1        2.35        0.35      7.25 o
   7   1   1      151.36      124.38     13.10 o
   8   1   1       31.56       18.77      4.77 o
   9   1   1        0.40       -2.22      4.86 o
  10   1   1       89.24       63.66      5.05 o
  11   1   1       38.87       29.10      6.36 o
  12   1   1       25.52       29.69      6.59 o
  13   1   1        0.09        0.90      3.32 o
   0   2   1      102.57       94.02      7.50 o
   1   2   1     8707.46     8303.30    107.62 o
   2   2   1    18327.21    18814.92    158.06 o
   3   2   1    25035.88    24812.86    173.52 o
   4   2   1    17937.65    16769.87     58.36 o
   5   2   1      309.65      210.85      7.96 o
   6   2   1      173.86      163.66      8.40 o
   7   2   1      199.60      156.02     11.33 o
   8   2   1      105.41       86.76      4.82 o
   9   2   1      474.64      458.38      6.04 o
  10   2   1       56.56       44.37      5.38 o
  11   2   1        7.44        4.84      5.56 o
  12   2   1        7.70        7.89      8.10 o
  13   2   1        1.56        6.11      3.61 o
   1   3   1     6659.72     7503.81     46.93 o
   2   3   1    49634.67    50608.48    287.76 o
   3   3   1        9.35       41.68     23.62 o
   4   3   1     5913.70     5895.56     26.60 o
   5   3   1      240.01      219.33      8.23 o
   6   3   1      367.67      302.30      9.80 o
   7   3   1      398.48      390.39     13.58 o
   8   3   1      172.07      169.23      6.37 o
   9   3   1       28.42       29.97      5.20 o
  10   3   1       55.79       38.76      5.28 o
  11   3   1      395.85      396.41     10.14 o
  12   3   1       27.59       30.27      8.09 o
  13   3   1        1.35        1.71      3.83 o
   0   4   1     4060.70     3325.86    101.53 o
   1   4   1      741.20      708.37     12.81 o
   2   4   1    34115.96    36742.98    519.12 o
   3   4   1     3413.02     3484.90     67.37 o
   4   4   1      244.02      249.70      9.96 o
   5   4   1        4.77        8.45      7.06 o
   6   4   1     2151.04     1968.41     18.08 o
   7   4   1      106.40       93.00     10.14 o
   8   4   1       47.60       43.50      4.79 o
   9   4   1      338.95      301.09      6.45 o
  10   4   1       10.27       11.36      4.86 o
  11   4   1       66.76       68.07      5.32 o
  12   4   1       21.23       30.05      5.52 o
  13   4   1        7.98        9.63      5.30 o
   1   5   1     7002.86     7485.19     80.83 o
   2   5   1      640.48      653.05     31.75 o
   3   5   1       10.69        9.47     10.42 o
   4   5   1     2061.21     2053.51     46.35 o
   5   5   1      106.73      109.53     13.89 o
   6   5   1       36.76       28.82      9.13 o
   7   5   1      182.59      147.55     11.16 o
   8   5   1      383.57      386.86      6.48 o
   9   5   1        3.85        4.29      4.53 o
  10   5   1      196.56      170.02      5.24 o
  11   5   1      116.88      112.15      6.78 o
  12   5   1       42.84       39.05      5.44 o
   0   6   1     1783.24     1907.85     41.43 o
   1   6   1        6.60        8.11      7.40 o
   2   6   1       11.34       15.35     11.81 o
   3   6   1     2010.57     2296.29     42.19 o
   4   6   1       30.72       64.19     12.14 o
   5   6   1      923.02     1047.24     18.65 o
   6   6   1      129.79      100.59     10.06 o
   7   6   1      288.48      272.76     12.67 o
   8   6   1        0.85       -2.98      4.54 o
   9   6   1      434.57      400.25      6.02 o
  10   6   1       26.95       25.29      5.08 o
  11   6   1        0.63        1.62      4.49 o
  12   6   1        8.50        6.27      5.95 o
   1   7   1      926.38      852.87     15.34 o
   2   7   1     1249.09     1229.05     34.62 o
   3   7   1      451.43      521.86     16.15 o
   4   7   1      977.20      949.28     19.73 o
   5   7   1      217.54      229.33     12.38 o
   6   7   1       36.95       51.42     10.41 o
   7   7   1        0.24        4.52      6.63 o
   8   7   1      156.33      121.65      5.60 o
   9   7   1      777.31      785.53      6.59 o
  10   7   1       79.20       77.86      4.80 o
  11   7   1       27.56       20.03      4.89 o
  12   7   1        1.60        6.29      7.23 o
   0   8   1    25272.31    27201.33     58.63 o
   1   8   1     1961.75     1921.78     25.32 o
   2   8   1       36.97       44.35     12.56 o
   3   8   1      480.16      535.62     17.37 o
   4   8   1     6014.96     6320.96     44.44 o
   5   8   1       14.41        9.95     11.16 o
   6   8   1     1731.64     1689.41     19.80 o
   7   8   1       96.29       98.16      6.91 o
   8   8   1       16.89       10.55      6.80 o
   9   8   1        1.56        2.81      4.46 o
  10   8   1       12.94       15.16      4.76 o
  11   8   1       61.02       60.91      6.37 o
  12   8   1       85.62       96.86      5.60 o
   1   9   1        2.52        3.90      8.23 o
   2   9   1      576.97      535.58     13.62 o
   3   9   1     1442.64     1555.93     25.52 o
   4   9   1     1368.79     1408.09     30.40 o
   5   9   1       55.04       33.82     12.76 o
   6   9   1      841.94      891.81     14.83 o
   7   9   1      294.59      306.68      6.80 o
   8   9   1       20.76       10.06      6.06 o
   9   9   1      336.33      342.43      6.06 o
  10   9   1       37.82       37.94      5.50 o
  11   9   1       49.32       47.14      5.81 o
  12   9   1       16.17       20.02      4.63 o
   0  10   1       79.44       50.61     11.52 o
   1  10   1      964.54     1101.29     27.76 o
   2  10   1      806.87      748.77     20.45 o
   3  10   1       48.71       35.33     15.11 o
   4  10   1      675.87      619.73     32.58 o
   5  10   1      180.74      175.81     14.04 o
   6  10   1      205.16      189.07      7.64 o
   7  10   1      432.49      425.85      7.75 o
   8  10   1      187.96      194.36      6.50 o
   9  10   1       58.62       54.51      5.63 o
  10  10   1       50.63       48.04      6.36 o
  11  10   1        0.34        1.43      6.07 o
   1  11   1     2241.82     2372.42     38.44 o
   2  11   1     2186.16     2109.53     33.71 o
   3  11   1     1040.58      992.15     25.13 o
   4  11   1      131.30      110.24     17.15 o
   5  11   1       22.28       12.86     10.16 o
   6  11   1        9.47       14.71      8.74 o
   7  11   1        5.60        7.67      7.45 o
   8  11   1      257.63      256.33      7.85 o
   9  11   1       52.44       50.36      5.13 o
  10  11   1       30.44       26.52      7.99 o
  11  11   1       24.19       22.40      7.02 o
   0  12   1       64.72       87.80     13.67 o
   1  12   1      280.61      264.45     14.46 o
   2  12   1      171.33      170.44     14.40 o
   3  12   1       39.44       58.60     18.29 o
   4  12   1      569.39      586.12     14.24 o
   5  12   1        1.23        5.19     10.23 o
   6  12   1      155.58      144.55      9.97 o
   7  12   1      191.96      181.14      7.94 o
   8  12   1      107.05      110.23      6.59 o
   9  12   1      125.59      103.01      5.48 o
  10  12   1        7.35       10.96      5.47 o
  11  12   1        0.07        3.04      5.68 o
   1  13   1       13.16        8.83     18.46 o
   2  13   1       10.48       22.83     19.38 o
   3  13   1        1.89       11.88      9.45 o
   4  13   1      522.86      559.64     11.56 o
   5  13   1      224.83      233.40     11.20 o
   6  13   1        1.99        3.25      7.74 o
   7  13   1      291.80      279.72      7.08 o
   8  13   1        0.68        7.23      4.98 o
   9  13   1        2.33        3.56      5.12 o
  10  13   1       68.93       80.24      7.72 o
   0  14   1      201.09      215.23     13.30 o
   1  14   1      991.49     1052.64     29.85 o
   2  14   1     1115.42     1132.69     22.50 o
   3  14   1       13.29        9.97      9.67 o
   4  14   1      995.03     1059.22     17.25 o
   5  14   1      300.88      301.40     13.52 o
   6  14   1        0.02       -2.03      8.18 o
   7  14   1      405.15      399.93      9.05 o
   8  14   1       53.35       60.50      5.49 o
   9  14   1        4.31        3.67      5.97 o
  10  14   1       19.84       21.51      6.21 o
   1  15   1       65.78       55.80      7.39 o
   2  15   1        0.12        2.82      9.38 o
   3  15   1       12.25       18.95      9.17 o
   4  15   1      452.64      494.91     12.37 o
   5  15   1      223.32      233.18     12.52 o
   6  15   1        0.28        2.79      6.51 o
   7  15   1       34.93       31.77      5.75 o
   8  15   1        1.36        2.68      5.02 o
   9  15   1       13.56       18.56      7.17 o
   0  16   1      349.23      352.40     14.79 o
   1  16   1        9.28        8.40      8.91 o
   2  16   1        0.49        3.97      8.87 o
   3  16   1       15.27       30.05      8.82 o
   4  16   1       11.16       13.55      9.65 o
   5  16   1       56.82       62.21      8.43 o
   6  16   1      272.31      267.18      9.74 o
   7  16   1        0.21       -2.29      5.50 o
   8  16   1       25.14       20.52      5.02 o
   9  16   1        0.99        3.40      4.91 o
   1  17   1       69.36       67.62      8.37 o
   2  17   1        2.29       11.56      8.42 o
   3  17   1      483.89      484.26     10.05 o
   4  17   1      166.54      187.94      8.18 o
   5  17   1      181.60      185.06      8.29 o
   6  17   1       13.02       12.33      5.67 o
   7  17   1       24.77       29.12      5.15 o
   8  17   1       13.02       14.86      4.65 o
   0  18   1       41.88       31.94     11.31 o
   1  18   1       18.02       12.61      7.64 o
   2  18   1      159.63      147.44      7.86 o
   3  18   1       20.78       18.16      8.00 o
   4  18   1       61.80       62.61      5.94 o
   5  18   1       70.09       77.26      5.58 o
   6  18   1        0.77        8.75      4.94 o
   7  18   1        2.09        6.97      4.54 o
   1  19   1        0.14        7.59      7.04 o
   2  19   1       81.77       79.28      7.10 o
   3  19   1       89.86       81.43     10.34 o
   4  19   1        1.35        2.51      7.04 o
   5  19   1        0.53        2.84      5.76 o
   6  19   1        1.70       -1.34      5.15 o
   7  19   1        7.85       14.01      6.96 o
   0  20   1      514.98      470.64     10.95 o
   1  20   1       77.94       76.08      6.66 o
   2  20   1        6.45        5.97      6.45 o
   3  20   1        9.69       17.93      7.23 o
   4  20   1        2.85        4.31      8.73 o
   5  20   1       75.74       85.30      8.67 o
   6  20   1       97.89      136.17      7.23 o
   1  21   1        3.32        6.23      5.96 o
   2  21   1        4.94        7.70      6.72 o
   3  21   1        0.31        0.63      8.20 o
   4  21   1        7.14        6.16      7.64 o
   0  22   1        4.34        3.96      9.86 o
   1  22   1       12.08       19.20      6.98 o
   2  22   1        0.54       12.25      6.73 o
   0   0   2     8832.70     9071.55     89.21 o
   1   0   2     1865.83     1844.89     48.96 o
   2   0   2    13916.85    14718.02    343.50 o
   3   0   2    10394.06    10176.54     42.97 o
   4   0   2     6512.27     6404.83     32.27 o
   5   0   2    14700.80    13509.88    202.73 o
   6   0   2      536.66      440.00     11.51 o
   7   0   2     2942.52     2716.27     41.30 o
   8   0   2      758.20      758.83      9.19 o
   9   0   2        4.86       13.03      7.04 o
  10   0   2       16.51       13.72      7.27 o
  11   0   2      530.57      461.26     34.34 o
  12   0   2       13.49       12.07      7.58 o
  13   0   2      110.87      120.50      8.64 o
   1   1   2     4806.12     4454.70     24.15 o
   2   1   2     1340.89     1336.64     17.24 o
   3   1   2    16438.70    16873.66     39.83 o
   4   1   2       96.57      101.77      4.94 o
   5   1   2      323.31      253.83      6.57 o
   6   1   2      420.02      376.11     11.03 o
   7   1   2      615.99      599.66     21.30 o
   8   1   2       24.47       17.93      4.91 o
   9   1   2     1033.76      970.88     13.18 o
  10   1   2       15.88       11.98      4.87 o
  11   1   2        9.98        6.85      6.04 o
  12   1   2        0.70       -0.41      6.34 o
  13   1   2        1.32        1.04      4.07 o
   0   2   2       31.46       20.11      8.97 o
   1   2   2     1023.09     1077.60     16.74 o
   2   2   2     4323.80     3996.86     36.54 o
   3   2   2     1362.89     1275.83     15.78 o
   4   2   2     2384.62     2302.55     33.65 o
   5   2   2      722.86      674.82     10.35 o
   6   2   2      586.14      513.82     12.23 o
   7   2   2      923.42      844.69     20.55 o
   8   2   2      164.52      165.19      5.07 o
   9   2   2       33.64       24.73      5.27 o
  10   2   2      108.68      105.00      5.52 o
  11   2   2       36.58       22.06      5.52 o
  12   2   2        9.86       11.06      6.39 o
  13   2   2       63.24       50.21      4.11 o
   1   3   2    10635.67    10628.34     56.21 o
   2   3   2    31576.43    32705.42    552.99 o
   3   3   2    25210.42    25518.33    141.96 o
   4   3   2      216.59      248.75     14.18 o
   5   3   2     1513.42     1425.96     13.98 o
   6   3   2       92.49       92.00      8.41 o
   7   3   2      940.89      859.24     16.62 o
   8   3   2        0.42        4.84      4.45 o
   9   3   2      433.97      398.72      6.32 o
  10   3   2       22.83       19.49      5.29 o
  11   3   2       72.17       68.59      5.31 o
  12   3   2       22.83       21.68      7.71 o
  13   3   2       32.23       36.50      3.87 o
   0   4   2    15872.80    16431.91    182.74 o
   1   4   2    39620.37    40614.58    208.81 o
   2   4   2     4557.32     5055.95     27.33 o
   3   4   2     8986.72     9123.62     38.22 o
   4   4   2      156.09      178.48      9.48 o
   5   4   2       10.06       31.46      8.96 o
   6   4   2     2179.49     2091.03     18.72 o
   7   4   2      149.25      129.37     12.35 o
   8   4   2      277.02      275.00      5.12 o
   9   4   2       16.64       11.24      5.52 o
  10   4   2        7.91        5.52      4.76 o
  11   4   2      195.51      202.40      8.15 o
  12   4   2        8.20       10.06      5.49 o
  13   4   2        1.38       -1.70      7.30 o
   1   5   2     3316.51     3087.62     40.06 o
   2   5   2        8.87       -4.05     10.65 o
   3   5   2      501.07      460.33     18.49 o
   4   5   2      280.28      244.76     10.19 o
   5   5   2     8828.51     9519.43     39.79 o
   6   5   2      566.18      488.87     11.99 o
   7   5   2     1118.68     1026.25     19.00 o
   8   5   2        5.89        4.30      4.86 o
   9   5   2       12.85       14.87      4.90 o
  10   5   2        0.86        1.77      5.08 o
  11   5   2       17.22       14.60      5.45 o
  12   5   2       70.41       73.14      5.69 o
   0   6   2    13446.29    14866.03    216.07 o
   1   6   2    29317.28    31211.16     58.97 o
   2   6   2     7077.84     7250.43    121.28 o
   3   6   2        1.06       10.78     10.97 o
   4   6   2      229.49      218.54     10.84 o
   5   6   2     6736.06     7098.20     36.23 o
   6   6   2     1426.65     1541.99     17.76 o
   7   6   2     1388.75     1371.50     33.38 o
   8   6   2      274.61      279.74      6.23 o
   9   6   2      140.38      135.36      5.22 o
  10   6   2        9.69        6.24      5.43 o
  11   6   2       13.46       10.48      4.56 o
  12   6   2       21.69       27.48      6.05 o
   1   7   2     2636.55     2635.09     28.43 o
   2   7   2      589.71      629.77     15.89 o
   3   7   2       98.37       74.60     12.58 o
   4   7   2     1503.71     1588.91     50.45 o
   5   7   2     1014.11      938.67     17.47 o
   6   7   2       69.91       68.47     10.42 o
   7   7   2     1234.07     1287.35     16.70 o
   8   7   2       98.23       94.28      6.22 o
   9   7   2        0.30       -0.22      5.18 o
  10   7   2       76.27       75.02      5.23 o
  11   7   2        2.10        6.92      4.86 o
  12   7   2        3.50        4.43      7.20 o
   0   8   2     2305.59     2525.89     42.27 o
   1   8   2      472.68      437.21     10.24 o
   2   8   2      929.03      971.78     16.53 o
   3   8   2     1929.19     2108.09     44.47 o
   4   8   2     2180.06     2529.64     29.99 o
   5   8   2        3.49        0.84     11.28 o
   6   8   2      503.74      492.99     13.50 o
   7   8   2        2.89        1.92      6.57 o
   8   8   2       76.11       70.54      7.21 o
   9   8   2       13.86       10.29      4.73 o
  10   8   2       11.18        2.16      4.62 o
  11   8   2        5.33        2.28      5.29 o
  12   8   2        5.45        2.20      6.53 o
   1   9   2     2326.60     2342.12     35.27 o
   2   9   2      830.49      853.80     15.58 o
   3   9   2     8401.74     8980.13     53.75 o
   4   9   2      564.14      605.83     47.30 o
   5   9   2     1451.17     1579.24     21.64 o
   6   9   2        0.14        2.47      6.38 o
   7   9   2      934.00      989.96     15.40 o
   8   9   2      290.57      269.17      6.87 o
   9   9   2      221.12      214.25      5.71 o
  10   9   2       10.61        6.50      5.55 o
  11   9   2       14.01       17.56      5.75 o
  12   9   2        0.03        4.45      5.49 o
   0  10   2      865.97      792.61     16.92 o
   1  10   2      339.51      275.82      9.24 o
   2  10   2       52.66       40.06     14.72 o
   3  10   2     1097.18     1071.81     41.58 o
   4  10   2      564.46      519.00     16.31 o
   5  10   2      443.04      420.45     21.08 o
   6  10   2       70.61       61.46      7.42 o
   7  10   2       26.65       23.01      6.41 o
   8  10   2      322.72      320.23      7.49 o
   9  10   2      268.85      254.01      6.34 o
  10  10   2       63.93       73.24      6.58 o
  11  10   2        3.19        5.92      4.74 o
   1  11   2      115.69      113.10     13.13 o
   2  11   2      527.40      577.58     20.61 o
   3  11   2      527.07      509.37     29.53 o
   4  11   2       21.93       32.31     17.15 o
   5  11   2      930.95      995.90     17.30 o
   6  11   2       50.80       55.34      8.29 o
   7  11   2      354.11      359.50      9.08 o
   8  11   2      319.37      307.79      7.98 o
   9  11   2        0.58       -1.96      5.07 o
  10  11   2       18.09       18.30      5.45 o
  11  11   2       35.92       28.75      7.02 o
   0  12   2      485.33      389.19     16.20 o
   1  12   2     3358.51     3401.93     44.92 o
   2  12   2     1639.65     1597.83     30.35 o
   3  12   2        2.47       -1.88     16.87 o
   4  12   2      331.75      350.24     10.82 o
   5  12   2     1464.35     1550.50     15.57 o
   6  12   2       41.82       45.36      9.70 o
   7  12   2      170.16      176.19      7.79 o
   8  12   2        1.96        3.73      6.10 o
   9  12   2        6.28        6.26      4.34 o
  10  12   2       13.11        7.90      7.97 o
  11  12   2      112.91      121.97      8.79 o
   1  13   2        1.01       17.71     14.58 o
   2  13   2      373.17      427.73     18.55 o
   3  13   2      586.35      630.50     17.53 o
   4  13   2       13.07       11.75      9.40 o
   5  13   2      373.16      343.83     13.83 o
   6  13   2        9.57        8.69      7.92 o
   7  13   2        5.27        8.14      6.12 o
   8  13   2       32.09       26.97      5.11 o
   9  13   2       30.41       34.73      6.46 o
  10  13   2        3.43       -0.32      7.28 o
   0  14   2       33.33       31.99     10.94 o
   1  14   2       50.54       36.22      7.53 o
   2  14   2      204.37      204.67      9.27 o
   3  14   2      113.30      105.76      9.94 o
   4  14   2      249.79      256.46     11.76 o
   5  14   2        6.75        4.24      8.51 o
   6  14   2        0.26       -1.59      8.75 o
   7  14   2       30.81       29.59      6.30 o
   8  14   2        1.40       -3.13      5.15 o
   9  14   2        0.59        2.03      5.93 o
  10  14   2        2.50        3.61      6.03 o
   1  15   2      256.54      254.51      9.17 o
   2  15   2      245.67      233.08      9.11 o
   3  15   2     1066.09     1203.94     15.21 o
   4  15   2      144.09      143.41     10.75 o
   5  15   2       14.40        9.59      7.98 o
   6  15   2      148.96      137.72      8.71 o
   7  15   2       54.29       36.17      5.71 o
   8  15   2       28.74       23.99      5.30 o
   9  15   2       74.62       84.82      5.14 o
   0  16   2      579.56      552.49     14.58 o
   1  16   2       64.42       50.40      9.04 o
   2  16   2       84.85       66.20      7.97 o
   3  16   2       33.22       30.99      9.97 o
   4  16   2        0.53        5.55      8.21 o
   5  16   2      236.99      236.79     12.17 o
   6  16   2       16.02       20.74      6.14 o
   7  16   2       19.03       16.35      5.41 o
   8  16   2        0.46        8.28      5.14 o
   9  16   2        7.16       15.66      5.66 o
   1  17   2       96.69       83.28      8.58 o
   2  17   2       15.64       17.88      8.25 o
   3  17   2       95.04       86.67      8.20 o
   4  17   2        3.25        8.62      7.42 o
   5  17   2       58.42       64.38      7.05 o
   6  17   2       30.19       21.96      5.61 o
   7  17   2       59.35       58.13      4.91 o
   8  17   2       27.56       42.44      4.71 o
   0  18   2       50.26       50.81     11.06 o
   1  18   2      247.49      209.29      9.19 o
   2  18   2      294.49      257.31     15.24 o
   3  18   2        0.13        9.70      7.91 o
   4  18   2       20.29       22.81      6.43 o
   5  18   2       14.82       17.61      5.42 o
   6  18   2        0.49        4.33      4.87 o
   7  18   2        9.66       19.28      5.19 o
   1  19   2      118.50       98.83      7.55 o
   2  19   2        0.86        4.40      7.69 o
   3  19   2       76.55       67.06      7.77 o
   4  19   2        4.07        8.89      6.12 o
   5  19   2       31.47       30.53      6.89 o
   6  19   2        6.45       12.39      6.23 o
   7  19   2       34.76       50.16      9.73 o
   0  20   2       22.93       30.48      9.91 o
   1  20   2        0.00        3.55      6.42 o
   2  20   2        3.35       -0.40      7.21 o
   3  20   2        0.74        5.56      7.24 o
   4  20   2        2.27        1.95      6.66 o
   5  20   2        5.54        9.51      5.98 o
   6  20   2        4.12        8.04      9.57 o
   1  21   2       40.93       43.74      6.92 o
   2  21   2       10.04        5.41      6.73 o
   3  21   2        1.88        0.38      8.06 o
   4  21   2        1.32        3.38      7.57 o
   0  22   2        8.97       14.15      9.83 o
   1  22   2       16.47       13.08      6.79 o
   2  22   2       24.32       23.12      9.54 o
   1   1   3    10663.98    11109.63     67.40 o
   2   1   3      245.47      236.27      7.69 o
   3   1   3       54.95       47.63      5.85 o
   4   1   3      458.44      347.32      6.43 o
   5   1   3       79.43       66.24      6.26 o
   6   1   3     1670.89     1615.17     25.37 o
   7   1   3     2767.09     2567.31     24.02 o
   8   1   3       19.96       13.27      4.86 o
   9   1   3      266.83      233.95      5.54 o
  10   1   3       18.36        8.18      6.04 o
  11   1   3      123.91      110.63      8.71 o
  12   1   3        3.47        3.81      6.41 o
  13   1   3        7.60        8.27      3.95 o
   0   2   3     1472.01     1120.32     22.86 o
   1   2   3      225.69      290.20      3.84 o
   2   2   3     2090.76     2029.41     30.21 o
   3   2   3     1743.20     1831.84     14.77 o
   4   2   3      745.84      733.29      9.89 o
   5   2   3       93.01       68.24      8.27 o
   6   2   3     1595.23     1529.52     18.06 o
   7   2   3     1303.79     1119.82     17.66 o
   8   2   3        0.39        1.51      4.69 o
   9   2   3      104.67       96.06      5.56 o
  10   2   3       84.17       73.10      5.86 o
  11   2   3        0.95        0.09      5.40 o
  12   2   3       85.27       93.96      6.68 o
  13   2   3       51.84       49.71      3.95 o
   1   3   3     6937.90     7767.78     34.08 o
   2   3   3     1029.95     1015.66     10.47 o
   3   3   3      131.01      124.72      7.98 o
   4   3   3       39.39       53.52      8.15 o
   5   3   3     8269.44     8205.91     34.25 o
   6   3   3      127.60      114.85     10.09 o
   7   3   3      539.91      490.58     14.58 o
   8   3   3       15.35       16.37      4.78 o
   9   3   3      773.67      747.95      9.02 o
  10   3   3       79.41       64.56      5.87 o
  11   3   3       11.41       11.34      4.97 o
  12   3   3        3.99        3.85      6.17 o
  13   3   3        0.05        1.94      4.16 o
   0   4   3     3408.68     3356.63     34.74 o
   1   4   3    34277.00    35267.09    331.58 o
   2   4   3      297.18      274.50     13.02 o
   3   4   3     7518.64     7846.47     43.25 o
   4   4   3       18.78       15.58      8.25 o
   5   4   3      869.17      856.26     17.48 o
   6   4   3     2693.73     2794.67     24.20 o
   7   4   3        0.15        6.24     10.89 o
   8   4   3       18.90       21.08      5.30 o
   9   4   3        3.51        5.28      4.88 o
  10   4   3      118.00      112.75      5.59 o
  11   4   3      322.85      309.69      9.66 o
  12   4   3        7.04        6.10      5.55 o
   1   5   3     2921.30     2893.23     40.45 o
   2   5   3    12990.28    14416.60    122.76 o
   3   5   3     4888.15     4925.03     37.49 o
   4   5   3      363.02      379.44     10.92 o
   5   5   3      438.57      418.14     12.36 o
   6   5   3        8.43        5.43      8.99 o
   7   5   3      282.98      216.45     17.01 o
   8   5   3      251.30      239.85      6.03 o
   9   5   3       52.13       53.30      5.34 o
  10   5   3      399.96      369.05      6.73 o
  11   5   3        2.71        4.95      5.34 o
  12   5   3       12.73        9.34      6.28 o
   0   6   3     2851.99     3328.07     57.62 o
   1   6   3        5.52        2.30      7.98 o
   2   6   3     6862.33     7209.88     37.20 o
   3   6   3     1987.43     2074.50     23.37 o
   4   6   3     8092.22     8951.32     36.69 o
   5   6   3      329.02      310.81     12.32 o
   6   6   3      268.65      268.21     11.13 o
   7   6   3      186.50      195.38     11.26 o
   8   6   3       38.91       32.05      5.11 o
   9   6   3       36.81       37.43      5.68 o
  10   6   3        8.36        4.47      5.35 o
  11   6   3       12.07       12.68      4.50 o
  12   6   3        0.44        0.97      6.01 o
   1   7   3      730.44      762.80     13.16 o
   2   7   3       13.65       -0.07      9.41 o
   3   7   3    11084.35    12153.49     72.48 o
   4   7   3     4727.87     5224.44     62.65 o
   5   7   3      620.28      674.18     15.41 o
   6   7   3      257.50      274.02     16.62 o
   7   7   3        9.48       17.37      6.82 o
   8   7   3       92.09       99.41      7.16 o
   9   7   3      535.62      546.73     11.74 o
  10   7   3       58.62       57.31      5.17 o
  11   7   3       10.16       10.12      5.63 o
  12   7   3       11.08       15.64      7.15 o
   0   8   3     2349.78     2401.85     28.57 o
   1   8   3      547.14      658.15     10.13 o
   2   8   3      189.11      176.83     11.49 o
   3   8   3     5578.23     6076.23     41.79 o
   4   8   3     2803.80     3075.45     41.56 o
   5   8   3     3749.76     3851.45     78.28 o
   6   8   3     1143.06     1177.47     25.64 o
   7   8   3       18.62       17.44      7.55 o
   8   8   3      743.18      770.33      9.07 o
   9   8   3      331.14      331.70      6.47 o
  10   8   3       28.82       31.73      4.78 o
  11   8   3       41.63       47.90      5.37 o
  12   8   3        7.82        7.85      6.36 o
   1   9   3     2635.30     2755.80     35.26 o
   2   9   3     1347.04     1469.17     18.82 o
   3   9   3      345.35      325.59     13.60 o
   4   9   3      203.46      168.57     15.57 o
   5   9   3      872.17      921.43     23.78 o
   6   9   3      223.61      218.43      7.46 o
   7   9   3      395.05      389.62      9.82 o
   8   9   3      226.33      219.66      7.02 o
   9   9   3      187.02      213.44      6.01 o
  10   9   3        1.78       -0.78      5.86 o
  11   9   3        8.76       17.07      5.25 o
  12   9   3        2.41        1.51      7.25 o
   0  10   3      588.35      560.37     24.46 o
   1  10   3     2363.26     2472.78     43.51 o
   2  10   3        3.01        2.62     11.55 o
   3  10   3      374.48      356.62     14.53 o
   4  10   3      535.95      555.58     16.61 o
   5  10   3      356.83      371.67     20.58 o
   6  10   3       93.74      112.42      7.52 o
   7  10   3       30.54       27.31      8.25 o
   8  10   3       49.48       46.00      6.76 o
   9  10   3       95.41      102.12      6.74 o
  10  10   3        0.81       -0.50      6.34 o
  11  10   3       19.40       23.47      4.86 o
   1  11   3       52.38       31.21     12.06 o
   2  11   3      111.60      107.50     27.50 o
   3  11   3      229.01      186.51     18.27 o
   4  11   3      815.89      823.25     24.24 o
   5  11   3      497.13      474.09     10.92 o
   6  11   3      104.16      102.68      8.37 o
   7  11   3      205.68      190.30     10.02 o
   8  11   3      218.35      215.28      7.89 o
   9  11   3       39.47       44.04      6.11 o
  10  11   3       62.67       61.41      5.84 o
  11  11   3        1.73       -3.24      6.48 o
   0  12   3      358.13      325.83     15.86 o
   1  12   3      526.54      514.68     17.30 o
   2  12   3       34.81       32.75     13.34 o
   3  12   3      145.76      119.03     18.01 o
   4  12   3       19.25       15.52      8.19 o
   5  12   3      160.80      157.83      7.94 o
   6  12   3      121.10      108.70      8.95 o
   7  12   3      451.39      425.43      9.15 o
   8  12   3       20.33       18.97      5.94 o
   9  12   3       13.34       12.12      5.06 o
  10  12   3        0.04        0.79      5.62 o
  11  12   3        2.15        1.83      7.66 o
   1  13   3     2668.50     2803.47     83.93 o
   2  13   3       21.86       65.35     11.32 o
   3  13   3       19.37       21.33      8.22 o
   4  13   3       53.70       56.44      9.47 o
   5  13   3      119.45      103.35     10.86 o
   6  13   3        4.90        9.28      7.27 o
   7  13   3      407.90      420.89      7.74 o
   8  13   3        1.41        3.62      5.95 o
   9  13   3        0.51        2.71      5.20 o
  10  13   3        2.82       -5.35      7.11 o
   0  14   3      327.39      307.18     10.49 o
   1  14   3      462.93      456.14     14.68 o
   2  14   3       19.33       25.05      8.34 o
   3  14   3      101.85      108.19      9.90 o
   4  14   3        8.88        7.41     10.22 o
   5  14   3      172.36      163.87      9.14 o
   6  14   3      357.58      394.24     15.05 o
   7  14   3      375.29      386.64      7.97 o
   8  14   3        6.77        2.83      5.43 o
   9  14   3       50.66       51.61      6.31 o
  10  14   3        1.99        4.96      8.20 o
   1  15   3      130.62      129.67      7.03 o
   2  15   3        0.24       -2.48      8.87 o
   3  15   3      331.96      361.03     21.32 o
   4  15   3        0.07        4.88      8.47 o
   5  15   3      195.10      200.64      8.79 o
   6  15   3      100.68      110.71      7.75 o
   7  15   3       43.16       46.34      5.91 o
   8  15   3       19.25       19.48      6.12 o
   9  15   3       23.66       21.04      5.46 o
   0  16   3      207.92      214.45     11.08 o
   1  16   3       66.70       63.01      9.10 o
   2  16   3        1.65        4.06      8.51 o
   3  16   3       46.04       47.31      9.88 o
   4  16   3        8.93       -1.04      7.93 o
   5  16   3        6.58        6.02      7.36 o
   6  16   3        0.43        7.67      5.65 o
   7  16   3        3.43        3.17      5.32 o
   8  16   3        5.25       17.45      5.24 o
   9  16   3       11.90        8.78      5.41 o
   1  17   3      174.79      167.69      9.69 o
   2  17   3      193.04      172.39      9.76 o
   3  17   3      362.95      333.19     14.49 o
   4  17   3       32.79       36.35      7.64 o
   5  17   3       20.23       28.47      6.13 o
   6  17   3        9.11        7.35      5.18 o
   7  17   3        1.42       -1.99      5.24 o
   8  17   3        7.85        5.81      4.42 o
   0  18   3        0.50       -4.86     10.51 o
   1  18   3        7.45        9.13      7.57 o
   2  18   3      144.47      114.73      8.66 o
   3  18   3       11.31       11.49      9.84 o
   4  18   3       55.33       61.95      7.95 o
   5  18   3        0.94        2.66      6.19 o
   6  18   3       82.26       98.78      5.75 o
   7  18   3      102.25      115.06      5.98 o
   1  19   3       36.80       37.39      6.95 o
   2  19   3        2.64        8.93      7.65 o
   3  19   3      152.47      143.12     10.44 o
   4  19   3        0.99        5.50      7.39 o
   5  19   3       23.75       25.71      6.78 o
   6  19   3       17.19       11.86      6.08 o
   7  19   3        1.45        8.63      8.77 o
   0  20   3       12.05       17.79      9.16 o
   1  20   3       53.82       48.30      7.45 o
   2  20   3       82.60       76.35      7.50 o
   3  20   3        3.82        7.36      6.09 o
   4  20   3        8.59       11.90      5.70 o
   5  20   3       25.88       36.09      5.99 o
   6  20   3        4.08        4.88      8.97 o
   1  21   3        2.33        0.23      6.48 o
   2  21   3        7.71       10.58      6.61 o
   3  21   3      136.22      137.60     11.64 o
   4  21   3       63.68       71.60      7.51 o
   0  22   3       71.83       57.42      9.72 o
   1  22   3        5.18        4.60      6.55 o
   2  22   3        0.67        2.83      9.13 o
   0   0   4    10307.85    10932.79    144.95 o
   1   0   4     2141.95     2358.53     28.80 o
   2   0   4     3240.15     3154.52     23.63 o
   3   0   4      193.82      213.59     10.16 o
   4   0   4     2708.50     2554.89     35.46 o
   5   0   4      326.66      252.28      9.66 o
   6   0   4     7425.16     6836.49     73.28 o
   7   0   4      254.24      236.31     24.41 o
   8   0   4      477.55      413.30     10.58 o
   9   0   4     1001.26      892.62     11.42 o
  10   0   4        2.67        0.16      8.27 o
  11   0   4       32.56       28.05      7.03 o
  12   0   4        0.43       -3.76      5.78 o
  13   0   4        0.17        1.84      5.32 o
   1   1   4     2871.90     3304.62     27.66 o
   2   1   4    11209.18    11481.09     61.41 o
   3   1   4    14638.35    14723.63     28.85 o
   4   1   4      387.18      474.46      8.67 o
   5   1   4     4454.37     3885.60     27.66 o
   6   1   4      140.65      108.64      7.40 o
   7   1   4        3.54        5.33     12.25 o
   8   1   4       11.98       15.27      4.83 o
   9   1   4      268.51      255.56      6.36 o
  10   1   4        6.79       -0.78      5.88 o
  11   1   4        2.84        4.11      5.27 o
  12   1   4       46.33       47.93      5.25 o
  13   1   4       14.52       17.14      4.31 o
   0   2   4     4318.06     4545.62     54.31 o
   1   2   4     7244.30     7358.43     31.85 o
   2   2   4    11961.20    11721.99    103.87 o
   3   2   4     4544.87     4451.78     35.45 o
   4   2   4      580.83      615.42     47.08 o
   5   2   4       40.10       24.53      6.99 o
   6   2   4      325.93      336.66     12.71 o
   7   2   4       70.65       78.85     11.14 o
   8   2   4      405.85      390.41      8.92 o
   9   2   4        1.55        3.87      5.53 o
  10   2   4        0.42        2.00      5.49 o
  11   2   4       24.08       17.53      5.38 o
  12   2   4        0.07       -0.21      4.99 o
  13   2   4        0.96        4.47      4.15 o
   1   3   4       76.53       78.66      5.21 o
   2   3   4    17758.53    18449.75     99.46 o
   3   3   4      463.60      425.17      9.28 o
   4   3   4     6882.41     6772.78    123.11 o
   5   3   4       24.39       40.45     11.07 o
   6   3   4       29.21       19.45      9.37 o
   7   3   4      383.44      359.10     13.89 o
   8   3   4     1036.30      920.43      8.88 o
   9   3   4      100.66       76.58      6.22 o
  10   3   4       70.47       55.88      6.37 o
  11   3   4       28.32       22.36      4.92 o
  12   3   4        2.68       -3.48      4.61 o
  13   3   4        0.95        1.75      4.68 o
   0   4   4    11361.38    11983.03     50.03 o
   1   4   4      168.32      175.93      6.69 o
   2   4   4      416.52      454.02     10.71 o
   3   4   4     2841.37     2889.23     36.69 o
   4   4   4      176.20      196.82      9.26 o
   5   4   4     1420.95     1437.99     21.13 o
   6   4   4       30.98       29.15      9.91 o
   7   4   4       92.83       71.49     11.50 o
   8   4   4      184.18      182.10      5.89 o
   9   4   4        1.82        2.72      5.58 o
  10   4   4      114.09      116.92      6.01 o
  11   4   4      126.92      120.37      5.86 o
  12   4   4       26.20       29.79      4.28 o
   1   5   4    15623.04    16297.55     62.72 o
   2   5   4        2.65        4.49      4.65 o
   3   5   4     4342.73     4285.90     33.37 o
   4   5   4     1190.24     1149.90     26.33 o
   5   5   4      446.46      425.73     12.18 o
   6   5   4        0.38       -3.46     10.44 o
   7   5   4      360.81      309.11     13.99 o
   8   5   4       38.85       30.53      5.19 o
   9   5   4       48.49       37.16      5.80 o
  10   5   4       10.10       10.05      5.44 o
  11   5   4       45.54       56.24      5.20 o
  12   5   4        0.05        3.28      5.05 o
   0   6   4    16845.06    16744.73     67.02 o
   1   6   4      590.55      529.57      8.98 o
   2   6   4     2281.24     2224.87     46.08 o
   3   6   4     2553.09     2806.08     19.55 o
   4   6   4     1425.07     1571.86     27.40 o
   5   6   4      767.92      769.86     15.09 o
   6   6   4      532.95      501.25     18.56 o
   7   6   4       79.65       83.51      7.94 o
   8   6   4       14.30       19.34      4.93 o
   9   6   4       25.16       24.18      5.58 o
  10   6   4       31.79       35.42      5.39 o
  11   6   4       28.68       28.95      4.58 o
  12   6   4       12.29       19.11      4.80 o
   1   7   4     2797.51     2788.90     46.33 o
   2   7   4      109.50       68.44     10.28 o
   3   7   4     1562.78     1272.77     15.07 o
   4   7   4     6194.90     6330.30     83.18 o
   5   7   4      604.13      663.84     15.22 o
   6   7   4       16.43       25.05     15.16 o
   7   7   4      760.53      754.78      8.82 o
   8   7   4      915.93      937.73     12.85 o
   9   7   4        7.23       12.49      6.07 o
  10   7   4      100.04      107.10      5.35 o
  11   7   4       44.38       42.21      4.83 o
  12   7   4        0.27        1.03      6.94 o
   0   8   4      427.57      409.80     14.52 o
   1   8   4        7.64        3.36      7.90 o
   2   8   4       12.40       13.46     10.57 o
   3   8   4     2721.30     2823.28     56.66 o
   4   8   4      306.25      274.85     15.74 o
   5   8   4        6.32       16.31     14.61 o
   6   8   4      472.25      508.46     49.75 o
   7   8   4      160.60      149.36      7.03 o
   8   8   4       31.59       33.41      5.62 o
   9   8   4        2.11        2.38      5.10 o
  10   8   4       11.18       10.54      5.18 o
  11   8   4       15.05       17.04      6.27 o
  12   8   4        6.58       18.28      6.13 o
   1   9   4      104.31       93.16      8.68 o
   2   9   4      472.39      409.93     14.23 o
   3   9   4     2415.75     2787.93     47.10 o
   4   9   4      864.86      828.27     24.23 o
   5   9   4       30.86       28.54     16.68 o
   6   9   4        0.25        9.13      6.63 o
   7   9   4       39.97       32.75      6.32 o
   8   9   4        1.54        2.51      6.00 o
   9   9   4       55.12       50.99      6.03 o
  10   9   4       21.82       23.58      6.01 o
  11   9   4       17.45       16.81      5.36 o
  12   9   4        6.27        7.72      7.10 o
   0  10   4       53.80       70.09     14.01 o
   1  10   4     2633.48     2819.03     43.98 o
   2  10   4     1693.86     1815.11     42.34 o
   3  10   4      107.73      110.85     13.92 o
   4  10   4     1846.11     1870.32     42.61 o
   5  10   4      202.40      179.74     15.71 o
   6  10   4     3478.47     3798.63     32.49 o
   7  10   4      209.75      220.85      8.36 o
   8  10   4      101.40       96.92      6.65 o
   9  10   4       34.29       48.13      6.48 o
  10  10   4       24.06       34.57      5.99 o
  11  10   4        3.75        8.62      5.30 o
   1  11   4     1173.99     1123.70     23.17 o
   2  11   4       61.03       52.38     16.92 o
   3  11   4      781.92      793.77     23.78 o
   4  11   4      171.73      181.90     18.98 o
   5  11   4     1346.33     1396.36     23.36 o
   6  11   4        1.93        8.12      8.41 o
   7  11   4      185.26      207.44      9.30 o
   8  11   4      226.94      206.27      7.78 o
   9  11   4       35.81       33.50      5.81 o
  10  11   4        2.58        3.79      5.56 o
  11  11   4       21.16       21.25      9.22 o
   0  12   4      608.19      659.74     25.58 o
   1  12   4        0.18        6.70     13.89 o
   2  12   4      539.36      602.04     25.25 o
   3  12   4       53.87       63.72     18.61 o
   4  12   4        7.84       10.00      9.01 o
   5  12   4       86.34       73.57      7.72 o
   6  12   4       97.10      104.92      7.86 o
   7  12   4       55.46       57.94      7.36 o
   8  12   4        5.92        9.91      6.02 o
   9  12   4      119.69      122.85      5.67 o
  10  12   4       33.40       49.20      5.87 o
  11  12   4        2.96        6.60      7.35 o
   1  13   4      212.69      199.52     14.37 o
   2  13   4     1618.88     1675.15     32.75 o
   3  13   4      609.86      639.66      9.70 o
   4  13   4      427.69      456.93     10.90 o
   5  13   4      135.35      120.39     10.47 o
   6  13   4       11.58        9.16      8.26 o
   7  13   4      150.06      156.25      7.17 o
   8  13   4      175.26      181.03      8.99 o
   9  13   4      127.17      141.40      6.34 o
  10  13   4       98.88      120.97      8.95 o
   0  14   4        3.18       10.24     11.08 o
   1  14   4        0.39        2.69      6.41 o
   2  14   4        1.11        5.43      7.60 o
   3  14   4      392.86      404.41      9.01 o
   4  14   4        6.33        9.62      8.48 o
   5  14   4        0.55        1.23      8.18 o
   6  14   4      134.49      140.95      8.27 o
   7  14   4        3.09        5.40      5.75 o
   8  14   4       11.76        9.92      6.48 o
   9  14   4        0.47        1.98      4.79 o
  10  14   4        4.46        5.47      7.87 o
   1  15   4      125.96      119.62      8.47 o
   2  15   4      328.36      296.91      8.84 o
   3  15   4        5.66        9.79      9.88 o
   4  15   4      165.98      193.71      9.08 o
   5  15   4      202.11      223.27      8.84 o
   6  15   4       42.64       61.59      7.55 o
   7  15   4       29.18       23.33      5.73 o
   8  15   4       77.74       83.81      5.91 o
   9  15   4        5.47        5.68      6.57 o
   0  16   4     1581.33     1642.33     43.80 o
   1  16   4        1.27        8.27      8.56 o
   2  16   4        1.53       -4.46      8.32 o
   3  16   4      214.81      214.20      9.05 o
   4  16   4      189.98      176.20     10.07 o
   5  16   4      155.58      164.46      8.12 o
   6  16   4       83.95       97.25      8.49 o
   7  16   4       32.23       27.87      5.09 o
   8  16   4       11.45       24.87      5.22 o
   9  16   4        7.85       12.35      7.28 o
   1  17   4      225.36      205.53     10.01 o
   2  17   4       41.84       42.19     11.00 o
   3  17   4       16.78       21.58      9.14 o
   4  17   4       16.16       21.36      7.18 o
   5  17   4      243.36      265.87      7.03 o
   6  17   4        0.10        3.64      4.90 o
   7  17   4       34.58       37.33      5.46 o
   8  17   4        0.55       -3.14      5.70 o
   0  18   4       52.47       26.03     10.48 o
   1  18   4      131.90      102.35      8.77 o
   2  18   4        9.03       14.59      8.14 o
   3  18   4        4.50        3.88      9.94 o
   4  18   4       31.17       27.47      8.08 o
   5  18   4       20.72       17.86      7.63 o
   6  18   4      110.44      122.39      6.83 o
   7  18   4        0.14        4.44      5.35 o
   1  19   4       42.94       31.75      7.80 o
   2  19   4      190.20      153.72     15.37 o
   3  19   4       12.86       19.20      7.61 o
   4  19   4       42.59       43.74      7.72 o
   5  19   4       40.80       42.71      5.88 o
   6  19   4       13.14       16.07      5.94 o
   0  20   4        6.71       22.74      8.88 o
   1  20   4       58.99       50.19      7.27 o
   2  20   4        6.44        3.61      6.98 o
   3  20   4       56.72       53.01      7.19 o
   4  20   4        2.95        6.69      5.64 o
   5  20   4        0.64        0.15      5.68 o
   1  21   4        3.53        2.71      6.46 o
   2  21   4       31.17       24.25      6.62 o
   3  21   4       65.00       72.62      6.28 o
   4  21   4       39.88       55.70      7.23 o
   0  22   4       54.53       49.58      9.42 o
   1  22   4        4.14        6.98      6.36 o
   2  22   4       38.29       39.86      8.89 o
   1   1   5    14202.70    14109.44     54.50 o
   2   1   5     1749.13     1747.13     45.38 o
   3   1   5     3671.28     3699.67     39.29 o
   4   1   5    10477.74    10244.29     86.02 o
   5   1   5        6.47        8.30      6.21 o
   6   1   5      154.31      129.64      8.45 o
   7   1   5      505.66      466.57     17.45 o
   8   1   5      150.55      138.39      6.61 o
   9   1   5      868.39      821.06     12.70 o
  10   1   5        1.01        0.83      5.86 o
  11   1   5        3.86        3.99      4.81 o
  12   1   5       42.23       37.72      4.98 o
  13   1   5        2.72        5.50      4.78 o
   0   2   5     1324.43     1340.54     33.33 o
   1   2   5     1977.15     2147.67     14.16 o
   2   2   5     2985.21     3077.35     23.94 o
   3   2   5      193.57      189.41     11.09 o
   4   2   5     2773.85     2739.38     46.01 o
   5   2   5     4278.27     4139.13     35.42 o
   6   2   5      476.39      454.28     12.76 o
   7   2   5      258.73      230.71     12.44 o
   8   2   5      341.13      322.78      7.76 o
   9   2   5       47.34       30.67      6.54 o
  10   2   5       94.43       90.90      5.83 o
  11   2   5      141.77      135.96      9.44 o
  12   2   5        0.73       -2.35      5.75 o
  13   2   5        0.54        4.29      6.29 o
   1   3   5    15976.03    16879.31     74.13 o
   2   3   5      142.42      176.95      7.09 o
   3   3   5     8244.24     8487.56     81.18 o
   4   3   5     2215.22     2369.62     22.62 o
   5   3   5      118.85      157.10     12.25 o
   6   3   5      576.49      570.65     13.74 o
   7   3   5     1085.91     1039.35     17.91 o
   8   3   5       10.67        9.23      5.41 o
   9   3   5        6.43        3.09      5.94 o
  10   3   5       63.28       57.21      6.30 o
  11   3   5      120.17      123.90      6.20 o
  12   3   5       26.08       25.51      5.09 o
   0   4   5     6342.33     6792.98     64.46 o
   1   4   5        5.76        5.72      4.88 o
   2   4   5     1517.89     1505.89     12.18 o
   3   4   5       31.07       48.71     10.80 o
   4   4   5      788.99      759.71     16.09 o
   5   4   5      204.69      236.85     28.74 o
   6   4   5     2283.30     2269.40     27.76 o
   7   4   5     2238.78     2222.61     24.40 o
   8   4   5       54.36       65.18      5.93 o
   9   4   5      175.52      150.02      6.41 o
  10   4   5       77.64       73.12      5.74 o
  11   4   5       35.91       31.89      4.89 o
  12   4   5        2.78        5.91      4.32 o
   1   5   5     9553.30    10078.59     51.33 o
   2   5   5     3567.62     3396.51     56.55 o
   3   5   5      127.03      102.63      7.87 o
   4   5   5       41.96       36.06     15.95 o
   5   5   5       73.38       79.06     12.56 o
   6   5   5        0.96       12.22     13.02 o
   7   5   5      177.60      147.70     10.71 o
   8   5   5      958.12      945.75     14.04 o
   9   5   5        0.33       -0.41      5.55 o
  10   5   5      100.96       93.05      5.78 o
  11   5   5       19.77       13.23      4.47 o
  12   5   5        3.38        8.18      4.95 o
   0   6   5       25.06       35.71     10.77 o
   1   6   5      100.14       94.70      7.26 o
   2   6   5       83.08       50.50      6.40 o
   3   6   5      376.20      423.55     10.25 o
   4   6   5       17.22       12.05      8.95 o
   5   6   5      722.26      782.83     19.27 o
   6   6   5      447.79      430.03     23.34 o
   7   6   5       14.35        9.19      6.15 o
   8   6   5        2.60        2.14      6.20 o
   9   6   5       19.27       20.08      5.31 o
  10   6   5        0.57        2.99      4.99 o
  11   6   5        5.06        3.97      4.82 o
  12   6   5        2.79        2.44      5.30 o
   1   7   5     8283.74     8810.20    136.86 o
   2   7   5     1142.13     1217.42     16.19 o
   3   7   5      101.66      126.82     11.26 o
   4   7   5       49.90       38.59     12.44 o
   5   7   5     1363.31     1378.04     24.34 o
   6   7   5       44.74       36.49     15.17 o
   7   7   5       69.64       74.55      6.37 o
   8   7   5      860.50      873.53     18.24 o
   9   7   5        0.03        1.42      5.40 o
  10   7   5        8.11       10.56      4.91 o
  11   7   5        1.21       -2.26      4.70 o
  12   7   5        3.33        4.85      4.74 o
   0   8   5     8220.36     8376.54     41.10 o
   1   8   5     1276.84     1049.36     20.76 o
   2   8   5      779.44      889.05     16.29 o
   3   8   5      840.25      888.23     16.55 o
   4   8   5      508.06      554.52     18.52 o
   5   8   5       97.07      108.71     15.83 o
   6   8   5      808.31      836.57     16.47 o
   7   8   5      143.89      143.53      6.66 o
   8   8   5      130.02      124.16      5.71 o
   9   8   5      213.28      226.23      6.20 o
  10   8   5       71.07       63.81      5.44 o
  11   8   5        0.70        5.28      6.10 o
   1   9   5     3224.20     3242.94     46.07 o
   2   9   5      132.73      141.79     12.42 o
   3   9   5      759.69      685.03     26.22 o
   4   9   5      469.94      417.90     15.79 o
   5   9   5      607.43      571.51     17.09 o
   6   9   5      256.66      265.26      7.85 o
   7   9   5      105.91      121.41      8.10 o
   8   9   5       20.12       21.61      6.61 o
   9   9   5       55.33       62.51      6.74 o
  10   9   5        0.31       -0.02      6.88 o
  11   9   5       98.89      124.82      6.31 o
   0  10   5      193.85      198.21     13.10 o
   1  10   5      130.70      117.84      9.51 o
   2  10   5     1303.63     1381.13     20.11 o
   3  10   5      726.01      706.04     31.89 o
   4  10   5     1052.57     1111.98     26.02 o
   5  10   5      643.10      658.87     10.67 o
   6  10   5     1617.29     1579.33     15.16 o
   7  10   5       16.15        9.40      7.41 o
   8  10   5        0.29        2.06      6.17 o
   9  10   5       13.25       15.24      7.90 o
  10  10   5      151.82      165.71      6.43 o
  11  10   5       50.81       55.77      6.15 o
   1  11   5       87.12       83.79     11.19 o
   2  11   5      250.35      262.71     44.33 o
   3  11   5      313.23      285.31     19.68 o
   4  11   5      689.12      681.76     14.56 o
   5  11   5      269.75      252.92      8.03 o
   6  11   5       56.78       58.54      9.05 o
   7  11   5      143.31      135.15      8.81 o
   8  11   5       32.18       36.30      6.19 o
   9  11   5       65.42       66.36      6.83 o
  10  11   5        1.12        8.63      5.51 o
  11  11   5        2.98        4.19      8.75 o
   0  12   5      629.35      629.47     21.51 o
   1  12   5       69.00       62.01     12.40 o
   2  12   5       91.99       88.01     14.52 o
   3  12   5       23.18       16.19      8.77 o
   4  12   5      108.68      111.65      8.53 o
   5  12   5      158.85      148.77      7.74 o
   6  12   5      819.24      837.42     21.10 o
   7  12   5      291.44      333.63     10.22 o
   8  12   5      152.92      135.98      6.22 o
   9  12   5       50.37       53.62      5.88 o
  10  12   5       17.13       16.17      5.66 o
   1  13   5      479.71      502.41     10.89 o
   2  13   5      452.15      442.64     10.82 o
   3  13   5      268.25      277.55      7.93 o
   4  13   5     1725.10     1833.12     30.76 o
   5  13   5      479.13      454.18     12.82 o
   6  13   5      142.06      131.76     10.13 o
   7  13   5       17.13       13.41      9.02 o
   8  13   5      163.76      158.19      8.23 o
   9  13   5       84.68       96.99      6.37 o
  10  13   5       34.93       24.95      5.43 o
   0  14   5      392.92      382.19     13.23 o
   1  14   5      765.96      770.05     13.52 o
   2  14   5      997.33      996.66     13.20 o
   3  14   5      392.59      421.95     10.85 o
   4  14   5      181.64      177.22     10.75 o
   5  14   5       34.03       41.56      8.34 o
   6  14   5        2.16        2.14      7.76 o
   7  14   5       60.08       53.35      6.00 o
   8  14   5        1.05        3.68      6.58 o
   9  14   5        1.31        3.32      4.77 o
  10  14   5       34.82       44.32      7.73 o
   1  15   5      160.75      150.01      8.38 o
   2  15   5      332.20      329.49      8.62 o
   3  15   5      300.91      313.54      8.85 o
   4  15   5      100.92      100.12     13.71 o
   5  15   5        9.09        6.95      7.86 o
   6  15   5        1.81        0.61      7.28 o
   7  15   5      174.30      177.44      5.61 o
   8  15   5        4.97        5.86      6.07 o
   9  15   5       23.14       30.42      5.28 o
   0  16   5     1115.51     1155.11     34.22 o
   1  16   5       26.10       15.13      8.58 o
   2  16   5        1.84        5.11      7.39 o
   3  16   5       79.37       81.89      8.20 o
   4  16   5      273.73      278.23      8.96 o
   5  16   5       21.01       25.80      6.62 o
   6  16   5      174.04      174.80      6.69 o
   7  16   5        1.69        3.77      5.20 o
   8  16   5       37.07       40.81      4.53 o
   1  17   5        0.36       -1.86      7.21 o
   2  17   5      193.31      171.47     11.69 o
   3  17   5       82.06       93.15     11.59 o
   4  17   5      124.00      132.29      7.75 o
   5  17   5      150.61      162.72      7.59 o
   6  17   5        7.29        8.97      5.31 o
   7  17   5        0.26        1.99      5.96 o
   8  17   5       46.70       57.40      5.67 o
   0  18   5       38.87       44.87      9.11 o
   1  18   5       83.40       73.68      9.46 o
   2  18   5       34.02       33.61      8.22 o
   3  18   5        6.46       12.47      9.52 o
   4  18   5      173.86      170.86      8.63 o
   5  18   5       75.51       78.53      7.93 o
   6  18   5        2.60        7.74      5.47 o
   7  18   5        2.87        5.60      7.79 o
   1  19   5       96.30       65.92     15.06 o
   2  19   5      204.37      186.46     16.24 o
   3  19   5       60.21       59.01      7.94 o
   4  19   5        0.57        5.26      7.63 o
   5  19   5        2.63        6.54      5.63 o
   6  19   5        0.00       -3.04      5.60 o
   0  20   5      272.37      228.48     12.76 o
   1  20   5        6.89        7.35      6.90 o
   2  20   5        0.05       -0.53      7.02 o
   3  20   5        0.90        1.80      8.83 o
   4  20   5       12.61        8.19      5.48 o
   5  20   5        4.96       13.78      5.47 o
   1  21   5        5.10       11.63      7.64 o
   2  21   5       33.14       24.96      6.26 o
   3  21   5       14.49       12.80      5.86 o
   4  21   5        0.26       -1.36      9.26 o
   0  22   5        0.17        4.44      8.88 o
   1  22   5       35.86       25.17      6.20 o
   2  22   5        4.35        9.64      8.40 o
   0   0   6     4025.99     4162.76     66.58 o
   1   0   6    24031.33    26055.76    256.80 o
   2   0   6        8.79        3.51     10.16 o
   3   0   6      249.21      243.06     14.34 o
   4   0   6     6952.13     7072.79     47.07 o
   5   0   6       58.58      118.33     11.35 o
   6   0   6      648.38      593.96     16.35 o
   7   0   6       89.58       48.31     17.66 o
   8   0   6      382.44      384.22     22.23 o
   9   0   6        8.09       11.73      9.06 o
  10   0   6       51.74       43.90      8.40 o
  11   0   6        4.82        3.59      6.07 o
  12   0   6      120.73      121.38     16.69 o
   1   1   6     7547.50     7960.63     62.72 o
   2   1   6     1198.75     1220.12     19.74 o
   3   1   6       77.10       63.04      7.10 o
   4   1   6     2535.16     2634.11     15.62 o
   5   1   6     4414.23     4223.13     45.29 o
   6   1   6       27.32       16.86      9.03 o
   7   1   6      323.99      316.89     16.34 o
   8   1   6     1109.96     1045.02     11.12 o
   9   1   6      128.95      133.09      6.94 o
  10   1   6       70.19       60.09      5.52 o
  11   1   6       49.33       44.05      5.15 o
  12   1   6        0.48       -1.13      5.27 o
   0   2   6     1763.80     1786.09     48.10 o
   1   2   6       18.84       27.10      4.79 o
   2   2   6    11870.74    12487.79     81.12 o
   3   2   6      162.21      136.86      7.62 o
   4   2   6      172.88      170.92      8.35 o
   5   2   6     3938.60     3960.72     43.44 o
   6   2   6      344.29      359.12     12.10 o
   7   2   6     1342.66     1346.71     24.15 o
   8   2   6       11.87       19.46      6.16 o
   9   2   6      189.62      180.04      6.43 o
  10   2   6      267.41      249.06      9.82 o
  11   2   6       20.59       18.54      4.67 o
  12   2   6        9.46        4.70      5.81 o
   1   3   6     1798.12     1846.30      9.06 o
   2   3   6      263.49      288.61      6.16 o
   3   3   6     1963.31     1931.85     14.43 o
   4   3   6        1.01        6.26      7.90 o
   5   3   6      775.49      671.90     16.16 o
   6   3   6       15.26       12.47      9.84 o
   7   3   6        5.72       16.70     11.37 o
   8   3   6      383.17      347.03      8.04 o
   9   3   6       98.46       75.09      6.06 o
  10   3   6       95.72       86.51      6.24 o
  11   3   6       45.24       37.23      4.80 o
  12   3   6        2.92        5.00      4.92 o
   0   4   6    10087.58    10326.42    118.34 o
   1   4   6     2571.57     2512.40     13.65 o
   2   4   6     3268.87     3428.27     58.50 o
   3   4   6     4126.61     4595.61     55.99 o
   4   4   6      185.90      251.31     30.00 o
   5   4   6     1175.96     1250.11     19.97 o
   6   4   6     1340.28     1372.99     21.66 o
   7   4   6      715.37      703.28     16.54 o
   8   4   6        0.87        1.99      5.79 o
   9   4   6        0.31        3.68      5.75 o
  10   4   6       80.57       68.68      5.60 o
  11   4   6        0.17        1.17      4.47 o
  12   4   6        6.50        9.71      4.22 o
   1   5   6       82.88       88.64      6.83 o
   2   5   6      647.03      739.24     18.47 o
   3   5   6     8675.57     9358.61     76.55 o
   4   5   6       16.27       25.83     10.90 o
   5   5   6      201.34      190.37     13.57 o
   6   5   6      149.04      111.82     14.73 o
   7   5   6      249.44      220.31      7.65 o
   8   5   6        8.28        7.04      5.74 o
   9   5   6      104.72       92.86      6.34 o
  10   5   6      292.28      271.14      6.77 o
  11   5   6        2.57        2.16      4.41 o
  12   5   6       18.47       24.07      4.84 o
   0   6   6     1149.46     1214.85     28.60 o
   1   6   6     5048.99     4995.20     43.49 o
   2   6   6     1382.97     1375.47     15.98 o
   3   6   6     1178.85     1327.74     38.62 o
   4   6   6     1388.78     1407.00     21.08 o
   5   6   6      307.28      249.71     21.83 o
   6   6   6      185.72      183.40     16.05 o
   7   6   6       69.62       65.19      6.33 o
   8   6   6      420.47      468.22      9.36 o
   9   6   6       57.01       55.89      5.36 o
  10   6   6      156.28      174.30      5.15 o
  11   6   6       88.47       96.26      5.03 o
  12   6   6        1.88        4.19      5.06 o
   1   7   6        6.26        8.17      7.31 o
   2   7   6     2719.68     2852.88     30.89 o
   3   7   6     4129.15     4359.47     31.91 o
   4   7   6     1789.28     1777.89     55.49 o
   5   7   6      428.34      468.87     17.93 o
   6   7   6        1.61       10.22     15.59 o
   7   7   6        7.96       11.39      6.37 o
   8   7   6      210.59      223.28      6.87 o
   9   7   6       83.06       94.35      5.27 o
  10   7   6       28.93       30.57      5.47 o
  11   7   6        0.28       -1.63      4.59 o
  12   7   6        1.00        1.18      5.18 o
   0   8   6     2876.46     3142.25     55.94 o
   1   8   6     1329.50     1293.54     25.00 o
   2   8   6      752.56      767.06     27.98 o
   3   8   6      564.95      635.07     15.92 o
   4   8   6        8.35       16.78     11.86 o
   5   8   6        1.86       23.18     12.72 o
   6   8   6      100.40      101.80      6.84 o
   7   8   6       10.05       10.53      5.58 o
   8   8   6      175.03      180.42      6.21 o
   9   8   6       20.97       21.88      5.82 o
  10   8   6        0.01        4.39      5.12 o
  11   8   6        4.90        1.56      4.68 o
   1   9   6     1045.16      950.94     17.12 o
   2   9   6        7.68       21.95     13.74 o
   3   9   6     1903.75     1837.31     22.45 o
   4   9   6       48.88       37.24     12.80 o
   5   9   6        1.84        6.98     13.36 o
   6   9   6       26.93       19.25      6.93 o
   7   9   6        8.49       16.24      7.60 o
   8   9   6       33.43       29.07      7.13 o
   9   9   6       72.74       84.38      6.93 o
  10   9   6        2.68       12.07      6.70 o
  11   9   6       38.95       43.24      5.68 o
   0  10   6      636.41      600.87     15.50 o
   1  10   6       93.70       65.92      8.78 o
   2  10   6      613.52      590.58     26.97 o
   3  10   6      105.88      113.66     14.08 o
   4  10   6      916.99      953.76     26.56 o
   5  10   6      649.50      698.66      9.58 o
   6  10   6      108.52      106.76      7.35 o
   7  10   6       13.16       16.86      7.41 o
   8  10   6      117.39      138.55      8.38 o
   9  10   6        0.16       -2.52      6.62 o
  10  10   6        2.64       11.29      6.50 o
  11  10   6       43.46       54.37      7.59 o
   1  11   6      970.86      977.48     36.66 o
   2  11   6        6.71       -4.64     13.67 o
   3  11   6      145.96      131.57     16.05 o
   4  11   6        8.34       11.85      7.06 o
   5  11   6      154.43      176.85      7.55 o
   6  11   6      216.50      223.56      8.33 o
   7  11   6      157.07      136.22      7.76 o
   8  11   6       54.69       64.13      7.02 o
   9  11   6        1.23        6.04      6.19 o
  10  11   6       29.26       21.13      8.85 o
  11  11   6        2.95        4.05      8.10 o
   0  12   6      226.44      189.61     18.25 o
   1  12   6      731.04      683.49     22.99 o
   2  12   6      652.12      630.81     24.13 o
   3  12   6      596.42      587.77     10.68 o
   4  12   6       42.25       32.40      8.62 o
   5  12   6       43.74       38.38      8.10 o
   6  12   6      305.96      340.81     11.90 o
   7  12   6      119.44      140.77      7.59 o
   8  12   6       87.77      103.37      6.69 o
   9  12   6       18.43       24.54      6.66 o
  10  12   6        4.33       12.22      6.19 o
   1  13   6      497.86      469.37     11.73 o
   2  13   6        0.35        2.40      6.75 o
   3  13   6       54.92       60.42      7.43 o
   4  13   6      488.02      498.46     11.67 o
   5  13   6      421.47      435.64     19.83 o
   6  13   6        6.33        7.42      9.56 o
   7  13   6      171.73      185.44     12.75 o
   8  13   6        0.40        3.63      7.72 o
   9  13   6       29.87       35.74      5.33 o
  10  13   6        3.73        3.97      5.14 o
   0  14   6      528.97      520.96     18.13 o
   1  14   6      153.68      164.31      7.69 o
   2  14   6       20.18       28.78      6.83 o
   3  14   6        0.12        5.18      7.70 o
   4  14   6        4.37        4.07      8.73 o
   5  14   6       77.18       65.44      8.44 o
   6  14   6       33.09       25.33      7.83 o
   7  14   6        3.35        2.29      6.55 o
   8  14   6       32.97       27.71      6.17 o
   9  14   6       39.08       37.01      4.83 o
   1  15   6      269.56      256.16      8.55 o
   2  15   6       63.34       55.08      7.82 o
   3  15   6       66.40       74.19      7.02 o
   4  15   6        0.20       -5.47      8.15 o
   5  15   6       42.57       59.00      8.23 o
   6  15   6       14.71       18.26      6.59 o
   7  15   6        3.21        3.14      5.53 o
   8  15   6       43.65       42.94      6.47 o
   9  15   6        7.76       13.33      5.99 o
   0  16   6      112.15      109.60     12.40 o
   1  16   6      417.94      437.90     11.49 o
   2  16   6      225.65      229.38      9.58 o
   3  16   6       14.37       12.04      8.18 o
   4  16   6      415.18      400.87     16.82 o
   5  16   6        7.66       11.62      7.30 o
   6  16   6        5.05        0.80      6.98 o
   7  16   6      116.12      134.42      5.71 o
   8  16   6       12.99       15.76      4.84 o
   1  17   6        1.11       21.05      7.14 o
   2  17   6      220.21      197.02     11.37 o
   3  17   6      346.33      346.28     11.73 o
   4  17   6      122.10      110.60      8.97 o
   5  17   6       58.03       60.32      8.34 o
   6  17   6      125.94      117.87      6.18 o
   7  17   6        5.02        8.98      5.70 o
   8  17   6        7.88        9.61      5.08 o
   0  18   6        1.15        5.87     10.23 o
   1  18   6        2.41        3.36      7.18 o
   2  18   6       86.79       80.45     10.92 o
   3  18   6       13.12       18.04      9.82 o
   4  18   6       49.17       36.28      9.90 o
   5  18   6       54.32       68.01      7.59 o
   6  18   6        4.44       11.30      5.29 o
   7  18   6        4.80        1.10      7.41 o
   1  19   6        2.72        9.41      7.26 o
   2  19   6      137.15      117.76      9.60 o
   3  19   6      131.42      118.43      7.93 o
   4  19   6        1.03        6.92      7.33 o
   5  19   6        2.23        7.03      5.47 o
   6  19   6        2.46        6.41      6.18 o
   0  20   6      152.36      125.27     11.71 o
   1  20   6      120.32      107.81      8.51 o
   2  20   6        7.30        9.31      7.02 o
   3  20   6        3.53        4.06      6.92 o
   4  20   6        2.97        8.68      5.27 o
   5  20   6        0.16        1.78      5.02 o
   1  21   6       26.68       27.74      7.58 o
   2  21   6        4.25       13.29      7.33 o
   3  21   6        5.52       12.40      6.76 o
   0  22   6      117.10       89.91      8.65 o
   1  22   6       19.18       11.80      8.35 o
   1   1   7       73.29       56.85      6.05 o
   2   1   7     8194.01     8670.91     35.89 o
   3   1   7     1813.39     1647.20     12.73 o
   4   1   7      198.21      230.30      7.77 o
   5   1   7      154.12      172.15      8.28 o
   6   1   7        7.36       12.82      9.33 o
   7   1   7       82.93       81.77     14.62 o
   8   1   7      212.90      194.44      7.34 o
   9   1   7       48.02       47.90      6.42 o
  10   1   7       45.51       36.67      5.70 o
  11   1   7        1.72        7.04      5.45 o
  12   1   7        1.42        0.36      4.22 o
   0   2   7    19906.85    20961.40     89.52 o
   1   2   7     3788.81     3905.68     15.51 o
   2   2   7       82.51       77.13      6.41 o
   3   2   7      131.06      117.63      7.39 o
   4   2   7      637.18      616.17     15.74 o
   5   2   7      392.30      317.57     10.81 o
   6   2   7     5155.25     5047.33     47.72 o
   7   2   7        5.11        2.85     13.17 o
   8   2   7      783.30      747.86     13.47 o
   9   2   7       39.47       41.39      6.40 o
  10   2   7      111.37       85.90      5.91 o
  11   2   7       51.96       52.00      5.21 o
  12   2   7       24.69       28.09      4.39 o
   1   3   7      381.44      394.27      5.49 o
   2   3   7      612.25      670.44     10.63 o
   3   3   7      837.81      879.21     10.95 o
   4   3   7      507.23      595.04     11.05 o
   5   3   7       21.80       17.29     11.36 o
   6   3   7       14.73       20.64     10.12 o
   7   3   7      213.16      224.54     14.88 o
   8   3   7      231.33      212.39      7.07 o
   9   3   7      136.16      136.75      6.86 o
  10   3   7        0.73        1.51      5.87 o
  11   3   7       15.07       11.65      4.90 o
  12   3   7      129.48      141.40      8.11 o
   0   4   7     1688.58     1603.28     10.92 o
   1   4   7     1928.71     1891.14      9.59 o
   2   4   7     2620.79     2612.01     44.51 o
   3   4   7     1964.04     2117.68     45.35 o
   4   4   7     5904.68     6192.58     40.13 o
   5   4   7      492.24      486.74     15.10 o
   6   4   7      322.58      344.58     36.01 o
   7   4   7       97.48      101.14      7.25 o
   8   4   7       39.48       38.24      6.16 o
   9   4   7        4.57        8.20      5.63 o
  10   4   7      121.29      114.18      8.11 o
  11   4   7       19.30       21.68      4.75 o
  12   4   7        3.56        4.92      4.07 o
   1   5   7     3842.41     4018.94     24.11 o
   2   5   7      330.57      347.32     10.69 o
   3   5   7      852.67      805.33     22.94 o
   4   5   7     2348.35     2690.03     26.16 o
   5   5   7      256.57      281.52     14.10 o
   6   5   7      548.93      519.45     17.55 o
   7   5   7      134.10      129.95      7.32 o
   8   5   7      458.45      419.68      7.52 o
   9   5   7      121.81      122.49      6.21 o
  10   5   7       10.91       10.26      4.94 o
  11   5   7        1.85        5.44      4.30 o
  12   5   7       38.48       36.44      5.07 o
   0   6   7       83.96      108.80     10.62 o
   1   6   7     1530.49     1636.14     21.54 o
   2   6   7      291.01      310.97     10.94 o
   3   6   7      398.77      446.01     15.79 o
   4   6   7       82.61       61.01     10.62 o
   5   6   7      170.57      179.59     24.17 o
   6   6   7      348.70      352.47     24.63 o
   7   6   7      304.09      323.20      7.53 o
   8   6   7      114.95      107.70      7.19 o
   9   6   7       55.11       52.59      5.29 o
  10   6   7        0.41       -2.90      4.83 o
  11   6   7        1.57        4.18      4.71 o
  12   6   7        0.08        3.92      7.00 o
   1   7   7     2605.21     2679.82     38.00 o
   2   7   7     2663.61     2923.93     35.62 o
   3   7   7     1425.00     1363.00     18.18 o
   4   7   7      218.22      190.56     12.49 o
   5   7   7        1.67       18.38     12.51 o
   6   7   7     1970.44     1958.33     31.64 o
   7   7   7      233.95      220.18      6.77 o
   8   7   7      519.71      515.33     13.96 o
   9   7   7       28.25       34.44      5.34 o
  10   7   7       80.02       76.53      5.47 o
  11   7   7        2.21        1.86      4.51 o
  12   7   7       30.51       23.80      6.29 o
   0   8   7       20.76       34.11      9.99 o
   1   8   7     2409.04     2462.67     39.90 o
   2   8   7     2048.90     2053.96     20.97 o
   3   8   7      191.31      247.18     13.30 o
   4   8   7     5109.66     5384.42     73.68 o
   5   8   7      917.27      882.15     20.68 o
   6   8   7       32.67       38.46      7.04 o
   7   8   7      604.17      603.05      9.19 o
   8   8   7      354.55      385.03      7.22 o
   9   8   7       14.66       14.53      5.80 o
  10   8   7      134.23      160.41      5.49 o
  11   8   7       13.14       14.14      4.59 o
   1   9   7      515.72      523.76     11.86 o
   2   9   7        2.41        6.81     11.59 o
   3   9   7        9.89        7.81     12.71 o
   4   9   7      376.96      434.14     16.29 o
   5   9   7      276.62      228.57     12.94 o
   6   9   7      107.99      118.18      7.63 o
   7   9   7       21.15       27.93      7.69 o
   8   9   7       14.86       20.97      7.15 o
   9   9   7        0.38        0.38      5.48 o
  10   9   7       67.31       90.01      8.73 o
  11   9   7        0.92        8.34      6.10 o
   0  10   7       10.66        6.52     14.81 o
   1  10   7     1308.64     1350.19     37.88 o
   2  10   7      581.84      560.86     21.85 o
   3  10   7       28.30       26.05     18.82 o
   4  10   7      742.85      786.31     64.86 o
   5  10   7      512.58      513.59     10.07 o
   6  10   7      536.60      543.55      8.79 o
   7  10   7       13.73       11.99      7.51 o
   8  10   7      194.43      208.04      7.75 o
   9  10   7        5.53        6.29      7.15 o
  10  10   7       18.23       19.01      6.37 o
  11  10   7        1.24        1.51      6.87 o
   1  11   7       57.52       51.40     11.72 o
   2  11   7     1684.60     1677.21     23.51 o
   3  11   7     2845.66     3117.38    168.43 o
   4  11   7      828.80      795.89     12.03 o
   5  11   7      211.03      208.97      7.97 o
   6  11   7       50.41       43.55      7.68 o
   7  11   7      310.48      309.39      9.05 o
   8  11   7       32.36       40.70      6.87 o
   9  11   7      193.18      222.84      7.47 o
  10  11   7        6.95        5.42      8.64 o
  11  11   7        6.91        7.71      7.37 o
   0  12   7       57.78       67.56     18.05 o
   1  12   7        7.58       13.47     16.87 o
   2  12   7      783.24      749.88     10.53 o
   3  12   7       57.37       56.12      7.64 o
   4  12   7       22.51       25.49      8.48 o
   5  12   7       28.07       34.93      9.17 o
   6  12   7       63.36       52.18      8.47 o
   7  12   7        2.34        4.64      9.25 o
   8  12   7        8.11       17.35      8.44 o
   9  12   7       31.50       41.39      6.47 o
  10  12   7        0.82        2.55      6.04 o
   1  13   7       19.52       21.61      8.17 o
   2  13   7       49.11       45.78      7.41 o
   3  13   7      489.90      482.72      8.50 o
   4  13   7       34.85       37.28      7.76 o
   5  13   7        0.78        0.21      8.55 o
   6  13   7       67.42       70.17      9.50 o
   7  13   7       38.39       41.91     11.68 o
   8  13   7       61.10       75.73      7.97 o
   9  13   7        0.35       -0.61      5.50 o
  10  13   7       22.08       22.48      4.97 o
   0  14   7      484.34      406.84     13.37 o
   1  14   7      442.81      415.91      9.11 o
   2  14   7      217.29      201.89      7.65 o
   3  14   7      181.00      160.30      7.40 o
   4  14   7       14.32       14.55      7.58 o
   5  14   7     1125.21     1106.80     19.70 o
   6  14   7     1227.05     1261.97     23.22 o
   7  14   7      190.05      190.98      7.25 o
   8  14   7        4.83        3.00      6.11 o
   9  14   7        9.11        6.74      5.02 o
   1  15   7      112.34      110.01      8.98 o
   2  15   7      275.79      297.86     15.60 o
   3  15   7      235.66      236.53     10.09 o
   4  15   7        2.09        0.93      7.33 o
   5  15   7       36.45       36.93      7.89 o
   6  15   7        5.23        2.91      7.56 o
   7  15   7       13.02       15.69      6.19 o
   8  15   7        1.12        4.32      5.53 o
   9  15   7        2.25        5.10      5.56 o
   0  16   7       11.12       -0.90     11.51 o
   1  16   7      119.06      118.44      8.43 o
   2  16   7       86.99       89.45      7.33 o
   3  16   7       82.88       84.16     10.13 o
   4  16   7       83.64       84.08      9.41 o
   5  16   7       46.20       58.92      7.46 o
   6  16   7        4.78        7.34      6.85 o
   7  16   7       11.09       14.99      6.36 o
   8  16   7        2.33        0.94      4.56 o
   1  17   7      449.59      440.24     27.38 o
   2  17   7       29.48       20.49      7.42 o
   3  17   7      347.03      342.17     32.23 o
   4  17   7       20.87       11.17      8.41 o
   5  17   7       18.92       20.32      7.78 o
   6  17   7        5.41        6.67      5.73 o
   7  17   7       33.96       34.84      5.62 o
   8  17   7       42.34       36.58      6.69 o
   0  18   7      876.30      828.25    148.79 o
   1  18   7      184.42      166.18     19.11 o
   2  18   7        0.64        7.71      6.97 o
   3  18   7      105.26       79.81      9.88 o
   4  18   7        5.88       13.97      9.92 o
   5  18   7       14.29       19.83      9.25 o
   6  18   7        0.24        1.04      5.95 o
   7  18   7        3.89        8.29      6.95 o
   1  19   7      111.63       88.77      8.32 o
   2  19   7        4.19        7.63      7.45 o
   3  19   7       68.27       65.67      8.38 o
   4  19   7       31.52       49.57      7.25 o
   5  19   7        5.89       11.09      5.34 o
   6  19   7       20.05       28.97      9.30 o
   0  20   7       15.35       26.89     10.91 o
   1  20   7      203.99      202.09      9.41 o
   2  20   7       83.55       65.18      8.33 o
   3  20   7        2.18        6.42      6.60 o
   4  20   7       63.60       63.00      5.15 o
   5  20   7       29.37       24.16      6.88 o
   1  21   7       52.76       53.26      7.51 o
   2  21   7       52.46       49.24      7.20 o
   3  21   7       17.15       23.14      6.29 o
   0   0   8      839.32      844.49     44.94 o
   1   0   8      353.38      312.58     19.93 o
   2   0   8    15431.40    16141.64    312.74 o
   3   0   8        0.25       31.66      9.31 o
   4   0   8     3961.92     3927.16     35.70 o
   5   0   8     4497.35     4687.04     32.25 o
   6   0   8      156.25      138.59     13.05 o
   7   0   8      163.78      181.15     26.33 o
   8   0   8     1394.10     1281.01     14.94 o
   9   0   8       73.10       59.68      8.92 o
  10   0   8      273.19      244.29      9.30 o
  11   0   8       80.01       88.67      9.34 o
  12   0   8        1.10        3.16      6.33 o
   1   1   8      400.49      407.83      8.05 o
   2   1   8        5.91        5.80      7.44 o
   3   1   8     1027.59     1059.26     12.84 o
   4   1   8      761.16      746.96     14.25 o
   5   1   8      116.94      124.55     10.07 o
   6   1   8      611.43      601.78     14.32 o
   7   1   8        0.34        5.74      7.31 o
   8   1   8       16.62       15.11      6.39 o
   9   1   8        1.23        9.49      6.18 o
  10   1   8      286.85      257.16      6.54 o
  11   1   8        0.65       -2.83      5.42 o
  12   1   8        0.27        0.56      4.06 o
   0   2   8    18742.17    19462.09     56.97 o
   1   2   8       72.85       78.72      6.49 o
   2   2   8       21.29       32.17      7.93 o
   3   2   8      189.93      222.26      6.65 o
   4   2   8      682.43      680.12     20.75 o
   5   2   8     1020.35     1014.99     17.81 o
   6   2   8      521.48      489.52     16.49 o
   7   2   8        2.41        5.72      7.42 o
   8   2   8       52.73       58.73      6.49 o
   9   2   8        4.56        4.69      6.10 o
  10   2   8       11.37        9.01      5.38 o
  11   2   8       27.01       23.30      4.99 o
  12   2   8       38.50       27.28      4.05 o
   1   3   8      263.72      273.18      4.76 o
   2   3   8     1774.79     1807.85     36.59 o
   3   3   8     1417.75     1559.36     18.64 o
   4   3   8     4508.40     4630.42     23.63 o
   5   3   8        0.17       -4.32     10.95 o
   6   3   8      110.62      124.42     11.04 o
   7   3   8      304.17      313.43     11.76 o
   8   3   8       77.36       72.15      7.08 o
   9   3   8       88.94       83.52      6.34 o
  10   3   8       83.22       70.58      5.82 o
  11   3   8        1.49       -0.87      4.62 o
  12   3   8        0.57        7.64      5.25 o
   0   4   8     3386.15     3519.07     28.80 o
   1   4   8      743.64      763.79      8.99 o
   2   4   8    11735.48    12961.47    183.85 o
   3   4   8      521.13      577.03     20.81 o
   4   4   8      542.48      485.17     13.94 o
   5   4   8       77.23       68.87     12.32 o
   6   4   8      376.71      388.77     16.40 o
   7   4   8        8.94        9.72      6.45 o
   8   4   8       72.34       64.69      7.14 o
   9   4   8       22.79       22.27      6.18 o
  10   4   8      116.00      109.54      5.94 o
  11   4   8       22.93       22.60      4.42 o
  12   4   8        5.43        7.85      4.15 o
   1   5   8        1.24        3.98      9.05 o
   2   5   8      849.13      857.31     12.71 o
   3   5   8      274.10      347.22     12.36 o
   4   5   8      737.17      821.43     14.65 o
   5   5   8        0.40        1.27     12.74 o
   6   5   8       83.39       90.06     14.26 o
   7   5   8      155.26      166.75      6.68 o
   8   5   8     1333.70     1308.94     20.45 o
   9   5   8       20.13       17.05      6.11 o
  10   5   8        2.00        4.12      5.16 o
  11   5   8       24.24       18.18      4.30 o
  12   5   8        8.10        5.89      4.86 o
   0   6   8     1781.01     1575.71     56.84 o
   1   6   8      801.24      730.93     12.26 o
   2   6   8     2681.55     3016.24     21.04 o
   3   6   8      695.26      736.29     27.96 o
   4   6   8       13.99       22.15     10.78 o
   5   6   8      369.30      426.82     14.43 o
   6   6   8     4913.56     5029.73     56.81 o
   7   6   8      147.08      157.76      7.90 o
   8   6   8       15.12       17.65      6.94 o
   9   6   8       27.58       29.02      5.24 o
  10   6   8      182.18      189.61      9.99 o
  11   6   8       27.43       30.31      4.64 o
  12   6   8       44.20       51.60      6.67 o
   1   7   8      271.83      321.73     11.49 o
   2   7   8      134.55      109.68     15.17 o
   3   7   8        0.59       -4.10     10.78 o
   4   7   8      512.74      530.77     14.83 o
   5   7   8      124.95      111.68     12.81 o
   6   7   8      455.32      497.54     11.07 o
   7   7   8       96.88       98.76      6.09 o
   8   7   8       56.82       79.21      6.50 o
   9   7   8       31.46       48.31      5.63 o
  10   7   8        3.44        2.25      5.17 o
  11   7   8        0.21        5.81      4.81 o
  12   7   8        5.06       10.83      5.59 o
   0   8   8     1537.17     1777.87     72.39 o
   1   8   8      874.84      981.18     27.25 o
   2   8   8     2845.34     2907.23     53.46 o
   3   8   8      323.32      312.38     38.12 o
   4   8   8       39.96       36.60     17.24 o
   5   8   8      247.11      278.32     22.77 o
   6   8   8       83.93       93.50      6.44 o
   7   8   8       41.35       33.66      7.02 o
   8   8   8       78.69       96.05      6.48 o
   9   8   8       36.54       32.72      5.80 o
  10   8   8       86.75       85.93      5.25 o
  11   8   8        0.51       -2.44      4.66 o
   1   9   8      101.19       96.26     10.10 o
   2   9   8     1010.75      841.38     23.64 o
   3   9   8      389.82      396.27     33.52 o
   4   9   8      514.15      497.10     38.40 o
   5   9   8      327.35      316.32     12.55 o
   6   9   8      301.10      286.59      8.02 o
   7   9   8      296.69      299.67      9.42 o
   8   9   8      259.86      292.50      6.67 o
   9   9   8      133.73      157.92      6.61 o
  10   9   8       11.16       14.23      6.55 o
  11   9   8        0.07       -2.98      7.37 o
   0  10   8     8726.49     9054.94     87.52 o
   1  10   8      360.66      291.78     12.07 o
   2  10   8       34.09       34.12     18.67 o
   3  10   8       27.88       21.18     18.99 o
   4  10   8     1200.46     1322.13     33.83 o
   5  10   8       23.06       21.96      9.43 o
   6  10   8       73.22       74.10      9.11 o
   7  10   8       12.46       23.72      9.77 o
   8  10   8       21.86       18.80      7.94 o
   9  10   8        2.14        4.82      7.19 o
  10  10   8        3.56        2.41      8.59 o
  11  10   8        0.00       -2.68      6.24 o
   1  11   8      250.51      245.72     16.28 o
   2  11   8      969.38      940.59     24.94 o
   3  11   8      185.98      180.40     11.73 o
   4  11   8      811.13      797.57     15.57 o
   5  11   8      153.19      153.59      8.40 o
   6  11   8       66.81       70.59      7.67 o
   7  11   8        7.59       14.13      8.30 o
   8  11   8      122.82      141.78      7.87 o
   9  11   8        0.03        6.63      9.77 o
  10  11   8       18.65       26.94      8.31 o
   0  12   8       22.65       38.71     10.80 o
   1  12   8      115.51      137.28      8.86 o
   2  12   8     1169.74     1173.26     20.78 o
   3  12   8      325.14      344.57      8.34 o
   4  12   8      197.79      189.62      8.98 o
   5  12   8       88.14       69.80      8.88 o
   6  12   8        0.22        3.86      9.44 o
   7  12   8       82.29       88.51     10.26 o
   8  12   8      256.51      315.39     11.03 o
   9  12   8       33.43       34.18      6.39 o
  10  12   8       94.73      101.89     10.74 o
   1  13   8      264.10      233.88      8.58 o
   2  13   8       59.20       50.47      7.32 o
   3  13   8       67.00       74.17      7.12 o
   4  13   8       54.25       38.86      7.02 o
   5  13   8        3.82       13.60      7.49 o
   6  13   8       12.78       19.55      9.58 o
   7  13   8       29.72       31.25     11.07 o
   8  13   8        0.54        2.60      7.20 o
   9  13   8       14.14       17.41      5.55 o
  10  13   8       37.32       43.72      7.64 o
   0  14   8      216.13      201.28     13.32 o
   1  14   8       50.13       38.41      8.94 o
   2  14   8       83.43       88.57      8.84 o
   3  14   8      140.43      136.25      7.17 o
   4  14   8       22.29       24.59      7.67 o
   5  14   8        0.27        6.23      7.24 o
   6  14   8       37.99       53.31      8.03 o
   7  14   8        0.05        0.15      8.21 o
   8  14   8       24.57       21.04      6.74 o
   9  14   8        1.16        4.61      4.77 o
   1  15   8       15.67       17.44      8.33 o
   2  15   8       17.94       10.70      8.35 o
   3  15   8       45.24       46.19      7.36 o
   4  15   8       76.66       89.72      7.48 o
   5  15   8        5.84       10.76      7.00 o
   6  15   8       96.81       96.62      7.50 o
   7  15   8       12.44       12.80      6.08 o
   8  15   8       34.62       33.24      6.10 o
   0  16   8      582.65      599.49     37.96 o
   1  16   8       48.47       43.44      7.92 o
   2  16   8        7.19        8.38      7.64 o
   3  16   8        9.80        8.20      7.79 o
   4  16   8      307.94      329.44     13.28 o
   5  16   8       25.23       27.16      8.40 o
   6  16   8        1.78       10.79      7.88 o
   7  16   8       42.04       43.39      6.36 o
   8  16   8       46.60       49.58      4.49 o
   1  17   8       23.86       57.00     16.17 o
   2  17   8      122.12      115.22      8.49 o
   3  17   8       13.85       22.43      8.42 o
   4  17   8        4.01       -1.32      7.97 o
   5  17   8       61.72       65.63      7.97 o
   6  17   8       23.87       25.81      5.61 o
   7  17   8        1.49        1.40      5.20 o
   0  18   8      330.02      311.16     63.13 o
   1  18   8        0.30        5.64      6.47 o
   2  18   8        0.69        1.91      6.72 o
   3  18   8       17.39       15.24      7.02 o
   4  18   8       21.97       23.63      9.23 o
   5  18   8        9.69        6.94      8.89 o
   6  18   8       51.31       67.93      6.86 o
   7  18   8        7.16        7.08      6.38 o
   1  19   8        0.19        9.64      7.18 o
   2  19   8        1.83        4.21      7.33 o
   3  19   8       68.46       68.90      7.57 o
   4  19   8       30.62       45.30      7.21 o
   5  19   8       26.78       30.91      5.09 o
   6  19   8        2.44        3.50      6.30 o
   0  20   8      189.60      146.45     12.27 o
   1  20   8        6.58        9.69      7.97 o
   2  20   8       74.59       71.13      8.03 o
   3  20   8        3.98       15.46      7.52 o
   4  20   8       28.46       28.04      5.18 o
   1  21   8       17.33       12.17      6.99 o
   2  21   8       64.56       63.95      6.62 o
   1   1   9       10.62        4.75      5.12 o
   2   1   9     6200.88     6604.55     58.97 o
   3   1   9        5.77       19.70      8.40 o
   4   1   9       11.03        5.17      7.33 o
   5   1   9     1172.33     1264.56     16.30 o
   6   1   9      197.86      192.16     11.63 o
   7   1   9       77.13       80.66      6.37 o
   8   1   9      356.26      352.18      7.68 o
   9   1   9      193.18      167.19      6.69 o
  10   1   9       53.07       45.28      5.49 o
  11   1   9       62.38       64.45      5.65 o
  12   1   9        2.33       -1.89      4.16 o
   0   2   9    20458.80    21193.08    103.10 o
   1   2   9     1332.39     1258.58     19.18 o
   2   2   9        9.21       13.27      8.27 o
   3   2   9     2783.09     3095.45     20.11 o
   4   2   9      200.24      207.10      8.69 o
   5   2   9      850.46      756.83     16.61 o
   6   2   9     2587.93     2569.71    120.24 o
   7   2   9      105.31      115.92      7.19 o
   8   2   9       30.47       29.65      6.54 o
   9   2   9       11.97       17.85      6.14 o
  10   2   9        0.33       -0.22      5.27 o
  11   2   9       78.14       83.27      5.17 o
  12   2   9       40.40       50.68      4.26 o
   1   3   9     1975.61     1982.22     40.31 o
   2   3   9       24.26       26.14      6.17 o
   3   3   9     3887.84     4304.09     69.51 o
   4   3   9       37.94       37.67      6.79 o
   5   3   9       25.91       38.86      9.87 o
   6   3   9        1.69        0.73     13.49 o
   7   3   9       33.85       43.59      6.94 o
   8   3   9       63.16       69.18      6.35 o
   9   3   9      120.00      124.42      6.53 o
  10   3   9       27.17       20.62      5.42 o
  11   3   9       11.13        8.71      4.50 o
  12   3   9       27.61       26.67      4.77 o
   0   4   9      954.02     1127.66     58.06 o
   1   4   9     5184.35     5941.47     60.55 o
   2   4   9     1681.77     1724.48     21.45 o
   3   4   9     1790.93     2115.85     46.50 o
   4   4   9     3477.63     3377.25     70.32 o
   5   4   9      190.28      184.63     11.58 o
   6   4   9       13.72       24.23     19.93 o
   7   4   9       53.91       48.06      6.69 o
   8   4   9      370.05      351.59      8.14 o
   9   4   9      237.77      218.60      9.34 o
  10   4   9      123.43      125.38      6.06 o
  11   4   9       21.65       14.77      4.46 o
  12   4   9        3.05        4.49      6.79 o
   1   5   9     2596.13     2727.77     52.94 o
   2   5   9      661.28      574.57     16.38 o
   3   5   9     3377.95     3343.87    216.63 o
   4   5   9     1758.15     1699.62     58.40 o
   5   5   9       68.34       74.55     15.33 o
   6   5   9        6.44       13.88     19.18 o
   7   5   9      446.33      452.88      7.42 o
   8   5   9       11.36       12.28      7.09 o
   9   5   9       20.26       22.12      5.88 o
  10   5   9       16.10       19.84      4.96 o
  11   5   9        0.98        2.19      4.31 o
  12   5   9        7.64        3.44      5.96 o
   0   6   9     1900.02     2037.87     75.61 o
   1   6   9     4050.28     4436.86     24.31 o
   2   6   9      394.66      395.28     16.78 o
   3   6   9        0.13        3.51     13.38 o
   4   6   9      328.31      315.41     18.08 o
   5   6   9        0.18        6.33     15.12 o
   6   6   9       15.92       24.33      9.32 o
   7   6   9        0.74        3.81      7.40 o
   8   6   9        0.97       -3.65      8.27 o
   9   6   9       15.44       12.44      5.11 o
  10   6   9        8.61       13.07      5.17 o
  11   6   9        8.33       12.49      4.81 o
   1   7   9      999.49     1074.27     15.12 o
   2   7   9     1313.61     1368.90     24.53 o
   3   7   9      196.36      163.34     19.04 o
   4   7   9     1466.69     1530.56     58.91 o
   5   7   9       30.23       34.16     17.75 o
   6   7   9      792.56      812.42     17.07 o
   7   7   9       91.08       93.09      9.20 o
   8   7   9      165.46      168.20      7.21 o
   9   7   9       90.60       94.54      5.73 o
  10   7   9       95.39       95.75      6.85 o
  11   7   9        1.54       -1.79      5.46 o
   0   8   9       28.20       48.42     14.17 o
   1   8   9     4999.79     5472.06     58.36 o
   2   8   9      949.76      859.68     51.15 o
   3   8   9       87.28       86.55     17.73 o
   4   8   9     1284.79     1326.57     27.71 o
   5   8   9      400.72      425.15     18.47 o
   6   8   9        0.95        1.08      9.13 o
   7   8   9      230.36      245.87      9.28 o
   8   8   9      244.59      266.42      6.72 o
   9   8   9      272.55      295.95      7.00 o
  10   8   9       50.23       67.42      5.92 o
  11   8   9        0.23       -4.74      4.82 o
   1   9   9     2740.08     2883.38     24.00 o
   2   9   9      607.86      609.56     23.13 o
   3   9   9       35.36       30.80     19.13 o
   4   9   9       17.11       30.30     18.33 o
   5   9   9      120.15      133.02     11.79 o
   6   9   9       76.26       89.70     16.07 o
   7   9   9       87.18       93.76      7.08 o
   8   9   9       24.62       32.64      6.02 o
   9   9   9        0.38        1.38      5.78 o
  10   9   9      138.75      156.68      7.84 o
  11   9   9       10.97       14.55      6.70 o
   0  10   9     5210.08     5384.33     43.03 o
   1  10   9      773.92      775.30     20.04 o
   2  10   9        0.83       -1.56     13.72 o
   3  10   9      112.39       84.91     20.81 o
   4  10   9       71.81       64.23     11.56 o
   5  10   9       11.62       24.39     11.36 o
   6  10   9      631.08      627.16     20.89 o
   7  10   9      161.77      173.83     10.01 o
   8  10   9       58.28       71.30      7.96 o
   9  10   9        0.54        6.43      7.78 o
  10  10   9        0.09        7.43      8.11 o
  11  10   9        5.70        7.01      5.66 o
   1  11   9      543.69      520.95     24.62 o
   2  11   9      549.89      471.52     10.06 o
   3  11   9      449.91      441.92     12.76 o
   4  11   9      291.11      301.45     12.28 o
   5  11   9       66.88       63.17     19.11 o
   6  11   9        3.98       -3.01     17.27 o
   7  11   9      438.77      438.91     43.91 o
   8  11   9       38.88       52.45     10.38 o
   9  11   9       51.82       61.61     12.39 o
  10  11   9        0.32        1.28      7.71 o
   0  12   9      249.24      257.65     11.49 o
   1  12   9      129.40      133.08      8.59 o
   2  12   9     1049.90     1013.41     12.86 o
   3  12   9       74.63       73.68      7.42 o
   4  12   9        5.75        2.27      7.61 o
   5  12   9      270.42      270.10     16.82 o
   6  12   9       76.25       86.08     12.54 o
   7  12   9      300.62      345.30     51.23 o
   8  12   9       12.81       20.74      8.13 o
   9  12   9       33.78       45.76      6.11 o
  10  12   9        0.01        0.11      5.16 o
   1  13   9        5.86        4.87      7.86 o
   2  13   9     1066.28     1059.90     16.04 o
   3  13   9      275.00      270.31      9.48 o
   4  13   9       42.52       40.31      6.92 o
   5  13   9      204.74      236.53      8.99 o
   6  13   9        0.04        0.73      7.90 o
   7  13   9        0.04       -1.65      8.80 o
   8  13   9      136.64      150.16     10.35 o
   9  13   9       17.20       19.96      5.37 o
   0  14   9      665.93      621.40     14.91 o
   1  14   9      132.14      112.11      8.87 o
   2  14   9       42.21       41.66      8.63 o
   3  14   9      202.63      208.93      9.09 o
   4  14   9        5.34        2.11      7.33 o
   5  14   9      541.64      580.88     18.29 o
   6  14   9      414.90      512.67     20.42 o
   7  14   9        1.94        4.73      9.53 o
   8  14   9       23.83       23.87      6.59 o
   9  14   9        0.74        2.79      4.40 o
   1  15   9      143.56      136.38     10.63 o
   2  15   9        4.26        9.19      7.83 o
   3  15   9      585.80      581.14     23.59 o
   4  15   9      334.90      331.24     17.78 o
   5  15   9      260.20      295.09     10.24 o
   6  15   9       15.25       14.90      9.45 o
   7  15   9        0.18        1.24      6.68 o
   8  15   9       56.15       67.33      5.88 o
   0  16   9      243.32      234.70     11.88 o
   1  16   9       38.80       41.68      7.61 o
   2  16   9      376.83      360.19      8.68 o
   3  16   9        3.72        6.13      7.28 o
   4  16   9       82.95       79.80     10.01 o
   5  16   9       21.97       19.74      7.21 o
   6  16   9        1.33        5.43      8.73 o
   7  16   9        0.42        9.86      6.01 o
   8  16   9       11.48       19.93      4.69 o
   1  17   9       44.59       30.57      6.93 o
   2  17   9      241.04      234.60     13.61 o
   3  17   9      270.79      303.53     16.13 o
   4  17   9       25.52       34.53      8.00 o
   5  17   9        0.72        1.44      9.09 o
   6  17   9        4.09        3.16      7.24 o
   7  17   9        3.79        7.73      6.15 o
   0  18   9       22.71       25.58      8.91 o
   1  18   9       89.98       87.00      6.63 o
   2  18   9        2.87        3.67      7.56 o
   3  18   9       78.55       71.91      6.93 o
   4  18   9       10.23       15.67      8.60 o
   5  18   9       24.62       44.39     13.52 o
   6  18   9       35.86       38.56      6.33 o
   1  19   9       87.73       94.71      9.52 o
   2  19   9        5.65       15.63      7.09 o
   3  19   9        1.71       15.57      8.23 o
   4  19   9       20.06       29.91      6.68 o
   5  19   9       11.78       11.73      6.08 o
   0  20   9       99.37       90.67     11.77 o
   1  20   9       53.98       58.12      8.18 o
   2  20   9       52.06       55.79     10.42 o
   3  20   9        0.47        4.14      7.27 o
   4  20   9      132.26      120.60      5.85 o
   1  21   9        8.58        3.03      6.50 o
   2  21   9        0.35        6.19      6.01 o
   0   0  10     2275.67     2432.71     26.10 o
   1   0  10    21722.58    23834.81    224.84 o
   2   0  10      634.48      865.42     24.10 o
   3   0  10        6.40       38.44     17.88 o
   4   0  10     2871.02     3177.33     41.41 o
   5   0  10       37.86       35.32     13.54 o
   6   0  10       85.92       82.71     14.38 o
   7   0  10      832.40      792.46     13.40 o
   8   0  10      244.96      256.77     10.68 o
   9   0  10       19.23       20.80      8.61 o
  10   0  10      171.21      173.42      8.30 o
  11   0  10        5.50       -4.14      6.54 o
  12   0  10        6.04        3.65      5.49 o
   1   1  10      253.61      186.97      8.88 o
   2   1  10      157.31      159.95     19.18 o
   3   1  10      531.68      473.99     16.36 o
   4   1  10       12.23       23.13      9.52 o
   5   1  10     2516.48     2593.80     25.56 o
   6   1  10      103.22      116.88     10.58 o
   7   1  10      401.98      384.49      9.18 o
   8   1  10        7.49       17.48      6.49 o
   9   1  10       45.89       47.26      6.20 o
  10   1  10       47.75       47.05      5.30 o
  11   1  10        0.20       -2.78      4.83 o
  12   1  10       24.43       18.61      3.87 o
   0   2  10      213.62      205.27     10.40 o
   1   2  10      296.18      406.72     18.63 o
   2   2  10     1860.44     1880.71     63.49 o
   3   2  10       13.29       15.69      8.60 o
   4   2  10        0.20       -0.79      9.20 o
   5   2  10      301.28      304.53     12.34 o
   6   2  10       42.90       33.20     12.19 o
   7   2  10       90.15       89.96      6.84 o
   8   2  10        2.87       -0.54      6.40 o
   9   2  10       36.06       31.87      6.17 o
  10   2  10        4.31        2.22      5.07 o
  11   2  10        0.29       -1.15      4.78 o
  12   2  10        5.85        5.98      4.14 o
   1   3  10      738.33      657.06      9.32 o
   2   3  10       96.90       74.16      9.31 o
   3   3  10     3817.37     4057.88     68.23 o
   4   3  10       32.98       33.63     10.49 o
   5   3  10     1039.18     1118.26     33.01 o
   6   3  10        3.91       14.83     15.54 o
   7   3  10      236.94      227.19      7.33 o
   8   3  10       30.21       30.11      6.20 o
   9   3  10      245.31      227.82      6.80 o
  10   3  10        7.21       13.10      5.28 o
  11   3  10       34.18       33.36      4.87 o
  12   3  10       12.63       11.95      4.96 o
   0   4  10     5801.76     6744.85     60.15 o
   1   4  10     1373.15     1755.80     24.42 o
   2   4  10     1451.96     1450.65     50.21 o
   3   4  10      144.52      129.64     16.64 o
   4   4  10     1302.45     1418.18     29.18 o
   5   4  10       87.34       72.81     14.88 o
   6   4  10       12.86       15.59     10.43 o
   7   4  10      112.44      109.58      7.10 o
   8   4  10        7.21       10.11      6.79 o
   9   4  10        1.83        3.55      6.03 o
  10   4  10       41.17       35.89      5.43 o
  11   4  10       85.31       86.51      4.98 o
  12   4  10        0.20       -5.75      5.95 o
   1   5  10      577.75      550.90     11.64 o
   2   5  10       75.29       58.03     12.99 o
   3   5  10     2423.96     2404.13     57.65 o
   4   5  10      109.09      125.03     15.60 o
   5   5  10      529.57      482.53     19.76 o
   6   5  10       40.42       34.95     10.33 o
   7   5  10      485.12      512.35      9.21 o
   8   5  10       17.04       14.51      7.02 o
   9   5  10       22.62       20.88      6.11 o
  10   5  10       17.46       15.74      5.28 o
  11   5  10        1.32        7.54      4.49 o
   0   6  10      245.51      235.04     15.91 o
   1   6  10     3224.04     3356.35     24.57 o
   2   6  10        3.82        4.32     13.83 o
   3   6  10     2741.55     2805.52    106.26 o
   4   6  10      121.66       92.60     16.15 o
   5   6  10     1351.71     1458.03     27.17 o
   6   6  10      429.66      421.16     11.91 o
   7   6  10       19.89       20.27     10.64 o
   8   6  10      257.77      257.21      9.18 o
   9   6  10        0.54        2.57      6.72 o
  10   6  10        0.87       -4.04      5.76 o
  11   6  10      162.05      171.34      9.71 o
   1   7  10      441.90      476.39     11.37 o
   2   7  10     2720.92     3036.48     33.68 o
   3   7  10      622.33      541.86     49.25 o
   4   7  10      109.72       95.22     18.17 o
   5   7  10      425.21      411.56     16.25 o
   6   7  10      114.32      133.31     10.75 o
   7   7  10       71.80       59.79     10.32 o
   8   7  10      195.81      206.92     10.37 o
   9   7  10       53.72       65.21      6.23 o
  10   7  10       15.67       17.10      5.69 o
  11   7  10        3.17        2.19      5.20 o
   0   8  10      342.70      333.89     14.30 o
   1   8  10      280.83      246.75     11.16 o
   2   8  10      437.45      413.32     26.54 o
   3   8  10        0.11       -6.41     17.70 o
   4   8  10        7.05       14.39     18.85 o
   5   8  10       28.68       18.22     14.18 o
   6   8  10      400.49      387.71     11.79 o
   7   8  10       39.03       45.58     10.28 o
   8   8  10        8.14       14.04      7.58 o
   9   8  10        5.32        3.48      5.75 o
  10   8  10        0.43        5.23      6.09 o
  11   8  10        0.58       -1.36      7.01 o
   1   9  10      297.17      313.04     12.07 o
   2   9  10     1124.33     1121.82     26.92 o
   3   9  10     1353.08     1420.69     82.44 o
   4   9  10       93.68      115.46     12.13 o
   5   9  10        7.30        7.22     14.15 o
   6   9  10      476.87      481.91     21.62 o
   7   9  10       15.49       22.70      9.24 o
   8   9  10       90.70      114.88      7.99 o
   9   9  10      143.49      158.99     11.49 o
  10   9  10        0.85       -1.98      8.24 o
  11   9  10        1.63        3.57      6.17 o
   0  10  10     1108.51     1028.77     20.73 o
   1  10  10       30.13       30.94     12.80 o
   2  10  10        1.38        5.61     14.48 o
   3  10  10       88.86       80.68     11.64 o
   4  10  10      107.07      125.18     12.37 o
   5  10  10      267.78      253.15     16.64 o
   6  10  10      790.35      774.53     22.38 o
   7  10  10       46.33       48.17     16.84 o
   8  10  10       33.46       44.90     10.51 o
   9  10  10      133.35      137.00     11.30 o
  10  10  10        1.14        0.62      7.69 o
   1  11  10      948.60      926.56     12.03 o
   2  11  10      132.37      135.45      8.40 o
   3  11  10      309.43      336.22     10.00 o
   4  11  10      334.84      358.96     23.99 o
   5  11  10      248.48      244.86     19.60 o
   6  11  10       44.43       36.06     16.84 o
   7  11  10      243.89      270.14     17.69 o
   8  11  10        9.80       14.51      9.93 o
   9  11  10        3.32        2.60      5.66 o
  10  11  10       22.61       17.61      5.87 o
   0  12  10      535.31      504.85     13.74 o
   1  12  10      316.93      287.81      8.70 o
   2  12  10        3.26       13.14      8.26 o
   3  12  10      415.25      382.71      8.30 o
   4  12  10     1709.86     1722.08     37.56 o
   5  12  10      144.77      141.01     20.43 o
   6  12  10        2.06       -9.46     11.91 o
   7  12  10      313.01      390.55     34.12 o
   8  12  10       27.79       41.11      7.99 o
   9  12  10       35.87       36.51      5.16 o
  10  12  10       18.70       22.72      6.06 o
   1  13  10      378.57      355.10      9.18 o
   2  13  10      159.16      153.82      9.11 o
   3  13  10        6.69       11.31      8.62 o
   4  13  10     1045.73     1083.99     31.92 o
   5  13  10      214.89      224.35     10.16 o
   6  13  10       40.55       36.29      9.08 o
   7  13  10        5.22        4.70      8.43 o
   8  13  10        5.11        2.61      6.92 o
   9  13  10        5.13        7.52      4.90 o
   0  14  10       34.67       32.08     11.62 o
   1  14  10       28.63       38.44      8.40 o
   2  14  10      500.08      497.31      9.82 o
   3  14  10       27.91       25.73      8.13 o
   4  14  10        5.42        2.59      9.79 o
   5  14  10       30.78       31.83      8.97 o
   6  14  10        1.29        0.73      8.44 o
   7  14  10       14.09       17.27      6.52 o
   8  14  10        6.57       12.79      6.34 o
   9  14  10        3.30        1.64      6.08 o
   1  15  10      159.48      155.94      8.22 o
   2  15  10      576.76      579.71     15.94 o
   3  15  10       95.14      103.28      7.79 o
   4  15  10      178.32      213.47     12.72 o
   5  15  10      295.98      329.93     57.10 o
   6  15  10        9.50       12.00      7.84 o
   7  15  10       76.15       83.85      6.72 o
   8  15  10       15.53       18.10      6.66 o
   0  16  10       10.71        6.94     10.20 o
   1  16  10      359.43      331.81      8.27 o
   2  16  10      215.36      227.62     11.49 o
   3  16  10       39.45       43.50      6.98 o
   4  16  10        0.38       -2.09      8.16 o
   5  16  10       33.92       26.09      9.65 o
   6  16  10        5.36       10.32     12.25 o
   7  16  10       48.51       68.95      7.35 o
   1  17  10       95.17       89.20      6.86 o
   2  17  10        0.64       -1.62      6.32 o
   3  17  10      331.59      395.27     14.95 o
   4  17  10       21.03       15.50      7.59 o
   5  17  10        2.59        9.04     11.81 o
   6  17  10        8.33        3.69      8.47 o
   7  17  10        6.55        9.95      7.27 o
   0  18  10      544.83      515.84     48.24 o
   1  18  10       24.75       19.85      6.16 o
   2  18  10       45.98       49.66      7.33 o
   3  18  10        0.58        1.37      8.19 o
   4  18  10        3.17        4.84      6.27 o
   5  18  10      113.90      124.69      8.48 o
   6  18  10      201.92      223.17      6.50 o
   1  19  10        9.54       12.72      6.93 o
   2  19  10        0.31        5.59      7.09 o
   3  19  10       18.88       28.16     10.49 o
   4  19  10        4.59        8.38      7.37 o
   5  19  10        8.90       15.89      5.54 o
   0  20  10        0.87       -7.33     10.77 o
   1  20  10       19.39       13.33      7.80 o
   2  20  10        0.30        3.27      7.31 o
   3  20  10       51.99       47.20      6.77 o
   1  21  10        0.37        5.32      8.02 o
   1   1  11      143.70      135.52      9.61 o
   2   1  11     4736.34     5199.67     50.87 o
   3   1  11     8498.84     9287.75     91.90 o
   4   1  11      467.11      482.99     13.50 o
   5   1  11       77.39       86.05     10.07 o
   6   1  11      314.79      313.34      8.99 o
   7   1  11       38.70       40.59      6.19 o
   8   1  11       87.42       77.49      6.66 o
   9   1  11      411.12      409.09      7.35 o
  10   1  11        0.71       -0.17      5.22 o
  11   1  11        0.32       -2.73      4.74 o
  12   1  11        5.76        2.02      4.38 o
   0   2  11      216.34      218.97     11.19 o
   1   2  11     1133.85      955.82     24.32 o
   2   2  11       13.88       18.74     13.24 o
   3   2  11      554.77      590.96     17.68 o
   4   2  11      190.31      186.59     16.74 o
   5   2  11     2493.03     2643.26    130.99 o
   6   2  11       44.77       41.90      9.10 o
   7   2  11       51.48       44.04      6.76 o
   8   2  11        0.08        0.61      6.42 o
   9   2  11      100.11       97.83      7.62 o
  10   2  11      167.34      155.78      5.98 o
  11   2  11       91.82      101.96      4.96 o
  12   2  11        0.01       -1.00      6.11 o
   1   3  11     6844.57     7299.60     59.09 o
   2   3  11     2599.07     2882.76    155.36 o
   3   3  11     3568.36     3685.46     61.28 o
   4   3  11      705.63      744.51     20.49 o
   5   3  11      214.39      214.74     26.48 o
   6   3  11        3.18        5.45      7.97 o
   7   3  11      245.71      237.57      7.49 o
   8   3  11        4.52        5.05      5.96 o
   9   3  11        7.96       13.34      5.37 o
  10   3  11       48.55       41.98      5.43 o
  11   3  11       57.76       53.31      4.72 o
  12   3  11        0.51        2.90      5.76 o
   0   4  11     7209.88     7915.84     97.11 o
   1   4  11     4633.69     5013.70     26.63 o
   2   4  11       64.69       51.49     20.94 o
   3   4  11        7.87        0.33     22.68 o
   4   4  11      438.45      447.58     29.98 o
   5   4  11      750.01      787.71     33.60 o
   6   4  11       54.07       51.76      8.69 o
   7   4  11      902.87      911.53     11.07 o
   8   4  11      103.60       95.70      6.97 o
   9   4  11       86.26       97.22      6.70 o
  10   4  11        8.85        8.39      5.27 o
  11   4  11        0.43       -0.23      4.50 o
   1   5  11      246.34      190.68      9.01 o
   2   5  11      183.97      172.28     14.45 o
   3   5  11      389.52      325.63     29.00 o
   4   5  11      177.73      230.23     30.18 o
   5   5  11      885.47      895.96     37.75 o
   6   5  11      279.31      293.40     11.73 o
   7   5  11      408.98      391.21      9.79 o
   8   5  11      479.92      448.53     10.35 o
   9   5  11      183.49      181.11      8.18 o
  10   5  11        9.18        8.91      5.15 o
  11   5  11       27.20       23.74      6.75 o
   0   6  11      158.35      162.72     15.19 o
   1   6  11        7.34       12.77      8.66 o
   2   6  11       90.30      104.20     15.21 o
   3   6  11       11.62       16.25     15.27 o
   4   6  11        3.74        2.36     28.37 o
   5   6  11        8.81       16.68     18.20 o
   6   6  11      192.39      202.24     11.39 o
   7   6  11       66.39       55.43     17.67 o
   8   6  11      250.98      231.60     12.16 o
   9   6  11       30.41       24.38      6.61 o
  10   6  11        0.00        3.92      5.72 o
  11   6  11        0.14        3.28      5.27 o
   1   7  11     1690.29     1687.31     35.16 o
   2   7  11       12.47       11.25     16.69 o
   3   7  11      379.57      351.06     19.31 o
   4   7  11       20.66       16.35     31.48 o
   5   7  11     1419.01     1484.02     25.12 o
   6   7  11      149.99      163.45     11.07 o
   7   7  11      262.03      269.93     11.45 o
   8   7  11      105.61      100.19     16.15 o
   9   7  11       15.63       20.72      7.06 o
  10   7  11       18.77       17.10      6.19 o
  11   7  11        0.92        1.77      4.75 o
   0   8  11        9.92        9.39     12.66 o
   1   8  11     1152.11     1151.14     17.04 o
   2   8  11        0.05       -5.77     17.21 o
   3   8  11        5.33       10.39     18.49 o
   4   8  11      394.74      365.30     26.74 o
   5   8  11        4.05       15.94     10.37 o
   6   8  11      379.49      415.87     14.12 o
   7   8  11      825.56      882.18     18.03 o
   8   8  11      170.71      173.87     10.35 o
   9   8  11       85.17       94.34      6.39 o
  10   8  11       53.76       50.87      5.98 o
  11   8  11       18.88       18.60      6.43 o
   1   9  11     1931.68     1875.01     21.95 o
   2   9  11      111.46      129.83     16.09 o
   3   9  11     1206.43     1253.86     32.44 o
   4   9  11      934.71      927.24     25.07 o
   5   9  11      237.24      260.90     18.44 o
   6   9  11      166.03      157.29     11.13 o
   7   9  11       13.04       19.12      9.27 o
   8   9  11       18.43       16.95      8.48 o
   9   9  11       50.91       49.41      5.96 o
  10   9  11        7.75        9.72      8.08 o
  11   9  11        2.04        4.57      5.17 o
   0  10  11     1770.46     1739.99     25.18 o
   1  10  11       14.70       27.20     13.61 o
   2  10  11       58.93       64.35      9.13 o
   3  10  11        0.03        3.29     11.61 o
   4  10  11      481.58      505.09     14.53 o
   5  10  11      847.97      883.57     23.53 o
   6  10  11      112.87      133.13     18.44 o
   7  10  11       93.30       76.62     16.05 o
   8  10  11        0.23        2.64      9.88 o
   9  10  11        7.80       10.33      7.20 o
  10  10  11       13.75       15.17      7.56 o
   1  11  11      112.73       97.99      6.59 o
   2  11  11       82.95       73.49      7.98 o
   3  11  11      394.05      386.88     10.10 o
   4  11  11      791.97      831.54     31.95 o
   5  11  11       41.99       58.39     17.58 o
   6  11  11       13.53       16.18     15.70 o
   7  11  11        1.05       -4.29     14.42 o
   8  11  11        8.63        5.28      9.34 o
   9  11  11      135.59      139.07      7.69 o
  10  11  11        2.42        1.15      6.47 o
   0  12  11       55.70       58.92      8.98 o
   1  12  11      130.07      126.40      7.40 o
   2  12  11       78.20       74.81      8.44 o
   3  12  11       99.61       98.96     10.27 o
   4  12  11      211.27      201.76     10.58 o
   5  12  11        0.00        2.56     11.58 o
   6  12  11      120.55      140.86     21.65 o
   7  12  11       70.85       78.17     11.01 o
   8  12  11       10.52       14.17      6.48 o
   9  12  11        3.65        0.87      6.11 o
   1  13  11      388.46      371.42      9.57 o
   2  13  11        3.04        4.33      8.39 o
   3  13  11      380.16      372.22      9.68 o
   4  13  11        0.58        6.27      9.14 o
   5  13  11       25.80       26.52     11.24 o
   6  13  11       14.96       20.38     10.12 o
   7  13  11        3.18        6.16      8.10 o
   8  13  11        2.71        3.76      5.92 o
   9  13  11       49.69       48.60      7.16 o
   0  14  11     1166.86     1105.56     16.18 o
   1  14  11      630.91      572.70     12.70 o
   2  14  11      350.92      334.96      9.12 o
   3  14  11      480.93      494.13     13.98 o
   4  14  11       19.28       19.93     10.87 o
   5  14  11       88.55      102.49     10.78 o
   6  14  11        3.31       10.11      9.69 o
   7  14  11        1.97        5.18      7.22 o
   8  14  11        3.18        6.06      7.18 o
   9  14  11        9.20        8.32      5.23 o
   1  15  11      158.83      152.03     10.48 o
   2  15  11        1.33        5.13      7.16 o
   3  15  11      135.53      124.88      7.56 o
   4  15  11       10.20       13.09      8.21 o
   5  15  11      197.25      198.89     37.48 o
   6  15  11       23.20       25.53      9.66 o
   7  15  11       29.47       39.79      7.71 o
   8  15  11        0.02        0.91      6.87 o
   0  16  11       13.41       15.48     11.24 o
   1  16  11        0.49        0.00      6.72 o
   2  16  11      181.93      180.06     12.45 o
   3  16  11       31.98       19.77      6.46 o
   4  16  11        4.53        7.62      7.50 o
   5  16  11       14.71        6.25      8.92 o
   6  16  11       14.43       26.05      8.86 o
   7  16  11        6.76       16.40      6.70 o
   1  17  11        2.59        4.05      6.30 o
   2  17  11      352.44      319.58     14.97 o
   3  17  11       86.65      102.00     13.70 o
   4  17  11        3.76        8.24      7.37 o
   5  17  11       39.31       50.24      8.75 o
   6  17  11        1.08        0.73      6.58 o
   0  18  11        2.13        1.95      8.47 o
   1  18  11        0.87       -0.25      6.02 o
   2  18  11        3.16        4.71      7.84 o
   3  18  11      105.41      107.89      9.16 o
   4  18  11        1.53       13.59      6.83 o
   5  18  11       49.23       46.82     10.42 o
   6  18  11        5.98        6.47      6.54 o
   1  19  11      105.29      103.15      8.92 o
   2  19  11        0.12       -1.64      6.73 o
   3  19  11       24.01       29.22      6.42 o
   4  19  11        4.09        8.23      9.71 o
   5  19  11        7.30       15.22      6.21 o
   0  20  11       70.49       75.23     10.82 o
   1  20  11        6.07       10.15      7.27 o
   2  20  11        0.78        1.72      6.69 o
   3  20  11       21.69       17.27      8.36 o
   0   0  12     7636.16     8751.61     63.20 o
   1   0  12       85.05       55.58     11.07 o
   2   0  12     1073.28     1264.10     31.24 o
   3   0  12     1366.09     1463.64     33.55 o
   4   0  12     1862.99     2002.31     38.90 o
   5   0  12      660.37      668.40     19.92 o
   6   0  12      573.40      533.27     15.32 o
   7   0  12       50.18       53.01      9.63 o
   8   0  12      185.93      185.40      9.85 o
   9   0  12      295.29      303.15      9.84 o
  10   0  12        1.66        5.00      7.05 o
  11   0  12        1.32       -1.44      6.58 o
   1   1  12    11664.78    12658.98    100.33 o
   2   1  12     2041.02     2136.79     39.24 o
   3   1  12      173.84      208.87     16.17 o
   4   1  12      455.27      466.79     19.82 o
   5   1  12      626.32      705.32     23.12 o
   6   1  12       10.09        6.36      7.52 o
   7   1  12      409.70      400.31      7.74 o
   8   1  12        7.40        5.65      6.39 o
   9   1  12        4.13       15.34      5.88 o
  10   1  12       10.07        7.66      4.79 o
  11   1  12        3.72        6.03      5.13 o
   0   2  12     1339.48     1493.11     30.16 o
   1   2  12     1964.93     2104.46     28.35 o
   2   2  12      615.60      604.38     23.41 o
   3   2  12      531.52      499.51     18.32 o
   4   2  12       61.80       45.58     16.93 o
   5   2  12      473.11      498.22     21.12 o
   6   2  12      140.58      146.73      8.45 o
   7   2  12       33.48       37.70      8.23 o
   8   2  12        0.01        5.75      6.34 o
   9   2  12       15.08       18.82      5.75 o
  10   2  12        1.10       -3.79      5.07 o
  11   2  12       43.70       50.31      4.50 o
   1   3  12        7.13       14.22      9.35 o
   2   3  12     1346.37     1232.59     58.66 o
   3   3  12       40.33       54.63     15.76 o
   4   3  12      101.23       88.57     27.16 o
   5   3  12       85.77      123.18     27.51 o
   6   3  12       96.94      101.85      8.38 o
   7   3  12      571.30      610.79     13.69 o
   8   3  12       18.60       16.17      6.27 o
   9   3  12       79.23       84.77      6.07 o
  10   3  12        6.74        5.03      5.56 o
  11   3  12        7.99        8.13      4.77 o
   0   4  12     1396.37     1410.23     22.37 o
   1   4  12      443.48      416.75     13.93 o
   2   4  12     1348.53     1415.61     36.12 o
   3   4  12      610.58      650.36     32.24 o
   4   4  12      132.68      140.27     28.21 o
   5   4  12      379.40      337.15     30.44 o
   6   4  12       18.70       16.66      8.00 o
   7   4  12      545.61      516.64     10.40 o
   8   4  12       61.15       76.42      6.97 o
   9   4  12        9.53       11.50      6.23 o
  10   4  12       12.26       14.56      5.47 o
  11   4  12        4.55        1.98      4.56 o
   1   5  12     2465.10     2619.78     29.66 o
   2   5  12      116.12       70.09     25.87 o
   3   5  12     2262.10     2314.80     48.40 o
   4   5  12        0.74       -7.50     27.97 o
   5   5  12      986.48     1019.40     34.79 o
   6   5  12      207.88      226.96     11.67 o
   7   5  12       12.85       13.01      8.07 o
   8   5  12        1.14        5.28      7.51 o
   9   5  12       15.85       17.72      6.11 o
  10   5  12        0.29        5.41      5.34 o
  11   5  12       23.15       25.52      5.90 o
   0   6  12     7143.65     7212.00    137.56 o
   1   6  12        1.18        4.34     12.79 o
   2   6  12       33.56       30.14     27.42 o
   3   6  12      332.21      337.23     33.06 o
   4   6  12      148.98      118.07     31.65 o
   5   6  12     1798.21     2000.09     45.85 o
   6   6  12       85.18       82.60     10.86 o
   7   6  12        0.63        7.75     10.10 o
   8   6  12       10.01       10.26      9.11 o
   9   6  12        0.68        9.12      7.21 o
  10   6  12       17.68       18.84      6.32 o
  11   6  12       38.06       55.54      5.11 o
   1   7  12      301.45      248.85     15.50 o
   2   7  12       51.90       41.39     31.71 o
   3   7  12     2352.87     2209.85     53.23 o
   4   7  12      151.73      184.68     20.29 o
   5   7  12       15.24       14.87     18.53 o
   6   7  12       13.53       -0.54     10.81 o
   7   7  12       16.72       20.54      9.85 o
   8   7  12       55.72       63.58      9.15 o
   9   7  12      130.72      130.85     13.15 o
  10   7  12       23.14       26.17      6.11 o
  11   7  12       41.84       47.49      6.47 o
   0   8  12      471.35      434.98     18.15 o
   1   8  12      684.70      719.57     19.59 o
   2   8  12      935.26      943.39     26.28 o
   3   8  12        8.69        5.23     33.01 o
   4   8  12      214.46      203.52     16.38 o
   5   8  12      544.29      509.42     12.39 o
   6   8  12       15.09        8.09     10.75 o
   7   8  12        6.24       20.36      9.73 o
   8   8  12        2.73       15.24      8.42 o
   9   8  12       89.04      100.04      9.73 o
  10   8  12        1.09       -5.65      5.43 o
  11   8  12        0.19       -0.79      5.39 o
   1   9  12       11.25        9.33     15.81 o
   2   9  12     1158.63     1299.88     17.52 o
   3   9  12     1044.15     1125.11     17.18 o
   4   9  12      454.81      441.46     14.78 o
   5   9  12       34.01       60.09     11.44 o
   6   9  12       29.16       33.41     10.21 o
   7   9  12        4.04        9.33      8.91 o
   8   9  12      171.58      181.33     11.32 o
   9   9  12        8.45       17.19      6.28 o
  10   9  12       28.42       29.77      6.46 o
   0  10  12      166.99      184.29     10.11 o
   1  10  12      162.75      172.05      7.37 o
   2  10  12       74.02       63.06      8.60 o
   3  10  12      405.44      411.65     13.55 o
   4  10  12      128.77      127.31     13.88 o
   5  10  12      369.71      370.67     20.51 o
   6  10  12      270.70      288.88     18.98 o
   7  10  12        3.81       -9.20     14.23 o
   8  10  12        0.16       -3.40     12.36 o
   9  10  12        8.37        9.79      8.52 o
  10  10  12       12.25       15.13      6.94 o
   1  11  12      353.42      340.21      7.73 o
   2  11  12        1.49        0.28      8.12 o
   3  11  12      639.03      662.21     16.38 o
   4  11  12       55.74       55.76     12.71 o
   5  11  12      214.44      246.28     17.99 o
   6  11  12      107.06      121.63     15.64 o
   7  11  12      163.51      135.87     14.03 o
   8  11  12        2.72        1.85      7.50 o
   9  11  12        5.78        6.52      5.69 o
  10  11  12        0.11        2.64      5.60 o
   0  12  12     3646.68     3876.92     59.90 o
   1  12  12      631.52      602.92     13.42 o
   2  12  12      878.08      854.23     21.94 o
   3  12  12       18.27       11.54      9.69 o
   4  12  12      194.08      214.02     11.35 o
   5  12  12        7.05       10.30     11.06 o
   6  12  12      108.78      107.18     11.11 o
   7  12  12       75.35       90.40     14.15 o
   8  12  12        9.74       10.76      6.04 o
   9  12  12       16.49       21.23      7.49 o
   1  13  12      124.81      124.98      7.63 o
   2  13  12        1.38        4.08      8.32 o
   3  13  12        0.70        5.97      9.02 o
   4  13  12        8.13       15.98      8.63 o
   5  13  12       31.04       25.54      9.96 o
   6  13  12       32.12       42.88     12.16 o
   7  13  12      240.25      248.44     26.22 o
   8  13  12       38.64       47.91      6.69 o
   9  13  12        3.90       14.46      6.14 o
   0  14  12      438.34      450.35     29.99 o
   1  14  12        0.36        1.05      7.66 o
   2  14  12       30.81       20.27      7.48 o
   3  14  12        3.54        9.37      7.49 o
   4  14  12        0.53        5.96      9.91 o
   5  14  12       64.20       66.31     10.94 o
   6  14  12        1.02        9.44      9.15 o
   7  14  12        0.53       -3.46      6.87 o
   8  14  12        0.11        5.28      7.17 o
   1  15  12       60.53       58.49     11.71 o
   2  15  12     1226.96     1155.08     21.21 o
   3  15  12        0.16        2.17      6.80 o
   4  15  12      258.54      258.91     31.59 o
   5  15  12       25.67       33.76     12.29 o
   6  15  12       65.76       60.78      9.25 o
   7  15  12       44.02       54.30      6.34 o
   8  15  12       38.34       47.99      5.89 o
   0  16  12       39.06       24.63      9.09 o
   1  16  12      209.63      189.76      7.40 o
   2  16  12       19.21       25.78      6.15 o
   3  16  12      123.70      110.69      9.57 o
   4  16  12        6.28        9.53      8.74 o
   5  16  12       39.85       50.27      9.13 o
   6  16  12       28.98       36.52      8.44 o
   7  16  12       54.58       66.92      6.12 o
   1  17  12      128.27      119.13      6.30 o
   2  17  12        2.92       -0.80      5.75 o
   3  17  12       20.41       20.48      7.25 o
   4  17  12        5.78        6.70      8.45 o
   5  17  12      107.13      131.85     16.22 o
   6  17  12        2.34        6.46      6.15 o
   0  18  12      135.68      143.03      8.92 o
   1  18  12        2.15        4.28      5.84 o
   2  18  12       30.46       33.79      7.06 o
   3  18  12        0.55        4.51      6.84 o
   4  18  12      105.41      116.44     15.53 o
   5  18  12       38.04       43.11      9.66 o
   1  19  12       59.10       65.32      6.79 o
   2  19  12       21.88       25.49      6.33 o
   3  19  12      203.46      213.80     31.99 o
   4  19  12       40.22       47.96      8.65 o
   0  20  12      114.57      118.79      9.85 o
   1  20  12        9.28       13.17      6.51 o
   2  20  12       19.56       25.01      8.28 o
   1   1  13        2.37        5.54     10.38 o
   2   1  13      684.99      681.20     19.62 o
   3   1  13      420.50      446.90     32.77 o
   4   1  13     1293.12     1235.36     25.22 o
   5   1  13        0.71        0.67     13.11 o
   6   1  13       16.29        6.87      8.51 o
   7   1  13      685.65      687.85     10.19 o
   8   1  13      266.25      252.54      7.29 o
   9   1  13       63.46       62.46      5.74 o
  10   1  13        7.15        3.65      5.53 o
  11   1  13        3.06        5.73      5.58 o
   0   2  13     1066.92      979.06     19.87 o
   1   2  13      273.54      357.62     11.90 o
   2   2  13        3.72        3.00     15.59 o
   3   2  13      635.47      628.33     20.73 o
   4   2  13      141.99      164.98     18.94 o
   5   2  13      551.18      559.10     32.45 o
   6   2  13     1398.95     1348.61     14.43 o
   7   2  13      699.39      700.84     13.88 o
   8   2  13       78.19       73.71      6.68 o
   9   2  13      129.77      128.55      7.34 o
  10   2  13       14.99       14.07      5.40 o
  11   2  13       21.40       11.36      5.47 o
   1   3  13     4011.50     4262.64     24.35 o
   2   3  13      839.82      890.17     21.37 o
   3   3  13     1350.83     1453.74     39.49 o
   4   3  13      171.52      198.66     30.09 o
   5   3  13      172.99      178.04     19.27 o
   6   3  13       10.66        5.44      8.01 o
   7   3  13      134.84      137.54      9.01 o
   8   3  13       85.64       99.77      7.56 o
   9   3  13      269.93      257.58      9.00 o
  10   3  13       81.49       77.28      5.70 o
  11   3  13        0.63       -1.60      4.33 o
   0   4  13     4887.06     5046.27    164.10 o
   1   4  13       17.07        8.49     12.61 o
   2   4  13     3359.09     3421.22     53.26 o
   3   4  13      135.44      131.60     28.95 o
   4   4  13      113.21       91.80     29.54 o
   5   4  13       15.01       -4.20     15.27 o
   6   4  13        1.23        0.98      8.03 o
   7   4  13      123.44      149.07      8.76 o
   8   4  13       38.14       35.31      7.05 o
   9   4  13       33.44       38.89      6.21 o
  10   4  13      147.86      162.38      5.83 o
  11   4  13       25.14       32.81      5.21 o
   1   5  13      282.15      312.89     15.07 o
   2   5  13     3006.85     3037.21     74.93 o
   3   5  13     2152.17     2366.91     51.29 o
   4   5  13      136.65      112.46     31.84 o
   5   5  13      130.95      125.19     19.97 o
   6   5  13       58.53       46.64     11.68 o
   7   5  13        1.85        9.24      8.09 o
   8   5  13        1.24        6.52      6.07 o
   9   5  13      188.10      171.43      9.05 o
  10   5  13      152.68      205.04     18.32 o
  11   5  13        3.42        3.73      7.09 o
   0   6  13      360.51      327.89     23.13 o
   1   6  13      567.17      597.23     17.70 o
   2   6  13      688.00      747.92     23.39 o
   3   6  13       15.36       23.28     32.61 o
   4   6  13      234.13      250.11     26.48 o
   5   6  13      398.91      406.19     23.30 o
   6   6  13      202.65      222.19     12.16 o
   7   6  13      213.17      214.68     11.08 o
   8   6  13       59.61       64.56      8.96 o
   9   6  13       53.92       55.96      7.33 o
  10   6  13       11.50        9.83      6.01 o
  11   6  13        4.26        4.34      4.17 o
   1   7  13      363.93      423.68     30.14 o
   2   7  13      978.70      930.56     25.93 o
   3   7  13      348.51      217.33     25.76 o
   4   7  13      751.35      847.11     48.85 o
   5   7  13       18.11       25.66     21.13 o
   6   7  13       75.95       83.85     11.25 o
   7   7  13        1.02        4.29      9.74 o
   8   7  13       71.00       75.23     12.73 o
   9   7  13       11.69       15.07      6.65 o
  10   7  13      115.16      134.66      6.25 o
   0   8  13      163.71      162.95     19.16 o
   1   8  13        4.23        6.33     15.31 o
   2   8  13       25.63       21.51     10.58 o
   3   8  13       53.17       41.97     14.28 o
   4   8  13     2002.60     2069.38     48.69 o
   5   8  13     1107.64     1087.23     36.06 o
   6   8  13       18.43       25.73     10.25 o
   7   8  13       51.38       54.63      9.38 o
   8   8  13      352.01      381.37     27.92 o
   9   8  13       30.36       42.38      6.57 o
  10   8  13        6.15       -2.24      7.86 o
   1   9  13     1220.28     1215.91     22.39 o
   2   9  13       76.13       65.14      9.62 o
   3   9  13      118.48      123.32     12.56 o
   4   9  13      268.06      274.19     15.32 o
   5   9  13      382.75      416.03     28.42 o
   6   9  13       36.46       50.33      9.88 o
   7   9  13        1.06        6.03      9.03 o
   8   9  13        4.19        8.71      7.55 o
   9   9  13        8.49       14.21      5.95 o
  10   9  13       15.17       22.75      5.81 o
   0  10  13     3619.50     3619.83     26.51 o
   1  10  13        6.57        9.38      7.44 o
   2  10  13      411.33      432.91     10.36 o
   3  10  13      268.29      268.46     15.18 o
   4  10  13       40.79       27.37     13.11 o
   5  10  13       11.08       19.75     17.92 o
   6  10  13      174.60      173.55     17.13 o
   7  10  13       18.35       17.02     12.63 o
   8  10  13        4.16       -5.37     11.65 o
   9  10  13      101.58      111.32     10.71 o
  10  10  13        0.40        2.79      5.87 o
   1  11  13       42.55       49.37      8.86 o
   2  11  13       11.83        6.92      8.80 o
   3  11  13       67.17       57.03      8.74 o
   4  11  13      173.35      181.68     10.53 o
   5  11  13        1.91        2.54     16.04 o
   6  11  13        5.77       -0.80     14.68 o
   7  11  13      235.92      201.14     13.29 o
   8  11  13       20.43       29.80      9.12 o
   9  11  13        1.13        4.12      6.35 o
   0  12  13      650.06      640.59     12.73 o
   1  12  13       93.56       92.82      7.67 o
   2  12  13       93.89       86.56      8.39 o
   3  12  13      196.75      200.54      9.94 o
   4  12  13      276.90      283.44     10.29 o
   5  12  13       35.90       26.56     10.31 o
   6  12  13       27.06       18.01     10.93 o
   7  12  13       38.40       25.61      9.30 o
   8  12  13        2.07        9.18      8.63 o
   9  12  13        1.07        3.70      6.42 o
   1  13  13       34.21       36.22      7.12 o
   2  13  13      908.61      893.65     35.84 o
   3  13  13      140.69      117.91      9.19 o
   4  13  13       34.64       32.66      8.27 o
   5  13  13        1.75       -4.01      9.60 o
   6  13  13       26.39       25.88      9.35 o
   7  13  13       68.67       74.03      7.32 o
   8  13  13        5.28        8.97      7.92 o
   0  14  13        6.12       12.32     10.16 o
   1  14  13        3.02        4.49      7.51 o
   2  14  13       71.75       69.32      7.73 o
   3  14  13       11.35        2.69      7.65 o
   4  14  13       13.21       15.14      9.12 o
   5  14  13        0.72       -2.36      9.01 o
   6  14  13      247.19      266.16     18.55 o
   7  14  13        3.51       11.58      6.50 o
   8  14  13        5.74       12.68      5.38 o
   1  15  13      307.21      288.34      7.66 o
   2  15  13       28.67       27.17      6.65 o
   3  15  13        2.66       -3.51      7.10 o
   4  15  13       15.78       11.45      9.00 o
   5  15  13       45.19       48.96      8.81 o
   6  15  13       15.25       20.81      8.82 o
   7  15  13        1.42        0.50      6.54 o
   0  16  13       60.53       55.18      9.06 o
   1  16  13       51.74       46.01      6.10 o
   2  16  13        0.11       -0.14      6.00 o
   3  16  13        9.49       12.08      8.84 o
   4  16  13       29.87       20.88      8.75 o
   5  16  13        9.34        5.18      8.55 o
   6  16  13        0.78        0.19      5.94 o
   7  16  13        6.02       13.12      8.04 o
   1  17  13        1.57        5.06      5.85 o
   2  17  13       83.92       80.45      7.57 o
   3  17  13        0.17       -2.96      8.05 o
   4  17  13       12.75        8.08      8.28 o
   5  17  13        0.01       -1.98      7.77 o
   6  17  13        0.50       -1.87      5.27 o
   0  18  13        3.64        0.13      8.00 o
   1  18  13        4.26        3.29      5.64 o
   2  18  13       13.54       15.18      6.77 o
   3  18  13       29.43       32.11      7.94 o
   4  18  13       94.00       92.95      7.72 o
   5  18  13        1.60       -0.42      5.16 o
   1  19  13       14.98       23.34      6.16 o
   2  19  13        0.18        2.19      7.01 o
   3  19  13        0.77       13.55      9.16 o
   0   0  14     3001.33     2947.44     45.12 o
   1   0  14      841.00      894.96     29.94 o
   2   0  14     1171.24     1111.75     34.99 o
   3   0  14      554.30      613.88     29.98 o
   4   0  14      289.77      301.68     28.49 o
   5   0  14     1850.95     1928.17     40.58 o
   6   0  14      140.91      134.60     13.22 o
   7   0  14      275.80      259.52     14.44 o
   8   0  14      886.91      891.91     12.88 o
   9   0  14       80.10       88.34      8.10 o
  10   0  14      157.96      169.53      9.77 o
  11   0  14       28.61       25.06      7.16 o
   1   1  14       63.98       74.62     16.05 o
   2   1  14     1538.56     1602.18     26.60 o
   3   1  14      246.93      269.05     19.89 o
   4   1  14       58.01       21.02     18.00 o
   5   1  14      516.52      494.10     19.47 o
   6   1  14      711.38      696.44     11.77 o
   7   1  14       59.15       64.55      7.89 o
   8   1  14       32.69       41.73      7.35 o
   9   1  14       21.88       26.69      5.48 o
  10   1  14       69.89       78.69      5.76 o
  11   1  14        3.95        2.34      4.98 o
   0   2  14      340.55      375.82     26.70 o
   1   2  14     1036.60     1119.24     24.43 o
   2   2  14        6.03        7.30     16.72 o
   3   2  14      206.06      252.51     37.33 o
   4   2  14       38.81       44.20     29.07 o
   5   2  14        2.93        0.03     18.65 o
   6   2  14      666.08      682.29     10.94 o
   7   2  14      270.07      265.98      8.77 o
   8   2  14      108.01       96.14      7.34 o
   9   2  14      116.34      114.36      6.25 o
  10   2  14       18.05       12.14      5.39 o
  11   2  14        7.13        4.18      4.87 o
   1   3  14       44.69       41.51     13.37 o
   2   3  14      378.88      387.41     20.22 o
   3   3  14      796.26      821.17     35.99 o
   4   3  14      398.93      375.98     33.13 o
   5   3  14      354.87      417.22     35.63 o
   6   3  14       34.39       34.21      9.21 o
   7   3  14      225.28      211.97      8.94 o
   8   3  14       47.21       56.91      7.21 o
   9   3  14      141.56      117.61      6.32 o
  10   3  14       26.15       42.17      5.38 o
  11   3  14        0.22       -1.91      6.44 o
   0   4  14      360.53      395.53     19.30 o
   1   4  14     1333.64     1457.62     21.52 o
   2   4  14      293.09      318.37     19.97 o
   3   4  14      177.99      139.96     30.69 o
   4   4  14      362.81      482.94     80.29 o
   5   4  14       64.73       60.95     10.77 o
   6   4  14        2.61       -7.58      8.96 o
   7   4  14        5.95        9.94      8.12 o
   8   4  14      108.17      106.29      7.15 o
   9   4  14       13.31       17.55      5.92 o
  10   4  14      136.43      158.91      6.82 o
  11   4  14        9.86        8.43      6.24 o
   1   5  14      472.16      497.82     17.43 o
   2   5  14      108.95      112.42     18.97 o
   3   5  14      178.88      217.12     34.13 o
   4   5  14      556.32      584.63     23.01 o
   5   5  14       41.58       45.00     29.58 o
   6   5  14       15.65       22.19     11.24 o
   7   5  14      562.39      556.60     18.23 o
   8   5  14      703.09      693.95      9.60 o
   9   5  14        0.25        4.60      5.77 o
  10   5  14        0.90        7.69      5.84 o
  11   5  14        4.60        8.19      5.49 o
   0   6  14     1563.39     1528.80     32.18 o
   1   6  14      344.05      322.88     17.56 o
   2   6  14      705.22      706.78     24.90 o
   3   6  14      393.70      341.93     61.35 o
   4   6  14       18.81        5.52     19.86 o
   5   6  14      489.28      520.30     27.79 o
   6   6  14      318.93      343.37     12.68 o
   7   6  14      375.98      397.58     15.42 o
   8   6  14      175.35      177.78     15.66 o
   9   6  14        4.61        2.60      7.23 o
  10   6  14        7.50        8.63      5.64 o
   1   7  14       31.76       23.08     16.29 o
   2   7  14      391.36      395.99     14.57 o
   3   7  14      138.86      124.80     12.38 o
   4   7  14      418.02      399.76     21.97 o
   5   7  14      837.09      897.93     28.63 o
   6   7  14        0.58        4.82     10.51 o
   7   7  14      181.80      217.20     10.59 o
   8   7  14      212.78      224.75     24.37 o
   9   7  14        2.09        2.95      6.46 o
  10   7  14        1.79        1.38      5.22 o
   0   8  14      293.85      260.35      9.82 o
   1   8  14      458.41      457.46      9.81 o
   2   8  14      174.92      187.12      8.93 o
   3   8  14      322.56      318.88     22.97 o
   4   8  14      307.83      284.31     15.70 o
   5   8  14       61.29       55.99     11.38 o
   6   8  14      222.37      213.95     11.41 o
   7   8  14       92.20       81.86     10.08 o
   8   8  14        4.89        2.89      7.41 o
   9   8  14       33.29       41.37      6.34 o
  10   8  14       47.85       50.83      4.62 o
   1   9  14      369.79      342.15      8.47 o
   2   9  14      198.82      196.71      9.07 o
   3   9  14      903.67      913.28     15.57 o
   4   9  14        3.57        9.54     13.93 o
   5   9  14        2.71        8.51     13.75 o
   6   9  14       43.80       31.62      9.57 o
   7   9  14       55.06       48.83      8.65 o
   8   9  14       81.03       86.57      9.45 o
   9   9  14        5.94       16.30      5.46 o
  10   9  14        5.73        7.76      5.85 o
   0  10  14     2317.43     2437.48     55.12 o
   1  10  14       50.93       50.79      7.28 o
   2  10  14       28.63       23.22      9.02 o
   3  10  14      325.65      307.16     12.69 o
   4  10  14       52.11       62.96     13.12 o
   5  10  14      124.14      137.11     18.40 o
   6  10  14      417.12      451.01     40.34 o
   7  10  14      118.49      117.30      9.83 o
   8  10  14       38.93       40.64     11.77 o
   9  10  14       11.69        8.17      6.43 o
   1  11  14       46.38       43.28      7.43 o
   2  11  14      470.87      415.74     11.31 o
   3  11  14      447.87      421.89     10.44 o
   4  11  14       70.75       70.28      8.42 o
   5  11  14       87.67       91.22     16.04 o
   6  11  14      109.99      104.25     10.26 o
   7  11  14        7.90       10.13      8.82 o
   8  11  14        0.38       12.28      8.65 o
   9  11  14       43.53       42.35      5.80 o
   0  12  14      536.44      540.27     12.22 o
   1  12  14       34.12       40.68      8.13 o
   2  12  14      195.28      182.46      8.61 o
   3  12  14        7.33        9.26      7.72 o
   4  12  14      200.80      202.76     11.48 o
   5  12  14      204.82      212.30     11.37 o
   6  12  14        6.82        3.48      8.97 o
   7  12  14        5.09       11.02      7.07 o
   8  12  14        1.34        8.63      8.13 o
   9  12  14       11.76       14.25      5.54 o
   1  13  14       64.78       61.46      7.08 o
   2  13  14      313.78      317.95     18.37 o
   3  13  14      488.98      491.34     17.26 o
   4  13  14      171.95      144.86     10.59 o
   5  13  14       16.32       17.28      9.22 o
   6  13  14       13.46       13.33      8.66 o
   7  13  14        0.83       -3.59      6.60 o
   8  13  14        2.92        3.64      5.00 o
   0  14  14       19.59       11.87      9.53 o
   1  14  14       18.98       15.97      7.23 o
   2  14  14        0.07      -10.81      7.62 o
   3  14  14       19.23       17.30      7.23 o
   4  14  14       14.46       12.49      9.03 o
   5  14  14      130.87      133.18     19.53 o
   6  14  14        4.46        5.57      8.71 o
   7  14  14        9.58       12.24      6.00 o
   8  14  14        0.12       -0.64      5.32 o
   1  15  14       21.74       19.09      6.00 o
   2  15  14       81.82       72.61      6.55 o
   3  15  14       38.66       46.47      7.01 o
   4  15  14        0.46        2.41      8.79 o
   5  15  14       16.40       21.86      8.64 o
   6  15  14       31.26       26.44      8.25 o
   7  15  14       63.98       65.94      9.46 o
   0  16  14        5.22        7.51      8.02 o
   1  16  14      146.39      122.11      8.90 o
   2  16  14      198.99      187.96      7.00 o
   3  16  14       72.80       67.64      8.81 o
   4  16  14       19.21       29.29      8.60 o
   5  16  14       60.39       69.25      8.40 o
   6  16  14        1.44        9.28      6.17 o
   1  17  14       21.71       16.96      5.71 o
   2  17  14        0.37        6.94      6.82 o
   3  17  14        6.84       10.39      8.06 o
   4  17  14        0.78        0.74      7.83 o
   5  17  14        1.25        1.86      7.01 o
   0  18  14      142.53      141.29      8.18 o
   1  18  14      179.88      183.33      6.99 o
   2  18  14        8.25       15.18      7.70 o
   3  18  14        0.06       -2.16      7.37 o
   4  18  14       10.93        6.55      9.14 o
   1  19  14       46.94       54.73      9.67 o
   2  19  14        9.72       16.71      6.70 o
   1   1  15        1.70        1.17     16.87 o
   2   1  15       33.51       23.39     19.19 o
   3   1  15     2205.69     2276.98    126.57 o
   4   1  15       22.89       41.78     15.35 o
   5   1  15      693.78      652.47     24.16 o
   6   1  15        8.66        2.85      9.67 o
   7   1  15        9.40       12.84      8.77 o
   8   1  15        5.65       17.68      6.80 o
   9   1  15        3.21        8.85      6.05 o
  10   1  15        8.68        9.62      5.89 o
  11   1  15        5.62        5.60      4.15 o
   0   2  15       73.32       80.97     26.32 o
   1   2  15     2137.87     2246.87    108.21 o
   2   2  15      112.93      121.22     19.04 o
   3   2  15       43.23       41.53     28.13 o
   4   2  15     1344.23     1348.19     29.63 o
   5   2  15      956.55     1066.77     23.29 o
   6   2  15     1387.27     1388.49     36.99 o
   7   2  15        1.17        4.31      7.44 o
   8   2  15        5.58       11.99      6.73 o
   9   2  15        0.71        7.24      5.64 o
  10   2  15        9.75       14.33      4.90 o
  11   2  15        0.41        3.79      5.84 o
   1   3  15      339.10      345.63     20.91 o
   2   3  15      590.31      618.80     35.34 o
   3   3  15      170.72      161.65     32.75 o
   4   3  15     1195.26     1355.94     69.99 o
   5   3  15       10.87      -10.29     21.93 o
   6   3  15        8.15       16.52      8.75 o
   7   3  15      242.17      229.45      8.39 o
   8   3  15      121.86      125.45      7.14 o
   9   3  15      112.18      111.03      6.07 o
  10   3  15       99.82      112.60      5.25 o
  11   3  15       24.09       23.94      5.60 o
   0   4  15        7.95       12.85     26.41 o
   1   4  15      211.25      209.16     16.17 o
   2   4  15      655.31      656.44     28.34 o
   3   4  15     1000.03      998.44     26.43 o
   4   4  15       58.44       54.52     23.01 o
   5   4  15      557.75      613.25     19.50 o
   6   4  15     1523.15     1539.07     38.28 o
   7   4  15      382.82      408.93      9.47 o
   8   4  15        7.00       11.00      6.43 o
   9   4  15       40.48       38.10      5.74 o
  10   4  15        0.08        1.83      4.59 o
   1   5  15      218.97      207.23     16.53 o
   2   5  15       19.92       -5.92     19.59 o
   3   5  15      339.53      333.95     17.66 o
   4   5  15      964.82      995.75     38.70 o
   5   5  15       19.58        7.25     25.16 o
   6   5  15      130.14      111.41     11.38 o
   7   5  15        0.45        5.64      7.85 o
   8   5  15        6.43       12.73      6.36 o
   9   5  15       99.62      113.85      9.61 o
  10   5  15        2.69        4.17      5.53 o
   0   6  15       48.43       70.84     19.90 o
   1   6  15       57.16       64.89     11.75 o
   2   6  15      118.09      128.61     14.96 o
   3   6  15        2.02       -5.16     11.56 o
   4   6  15      257.84      275.42     21.72 o
   5   6  15      713.85      717.45     27.81 o
   6   6  15      499.01      481.59     13.03 o
   7   6  15       43.07       39.26      9.52 o
   8   6  15       90.55      100.10     10.56 o
   9   6  15        0.46        5.99      6.32 o
  10   6  15        1.22        0.39      5.09 o
   1   7  15     2158.15     1964.35    107.07 o
   2   7  15      329.30      296.40     13.40 o
   3   7  15      213.82      164.79     16.93 o
   4   7  15       20.83       14.62     23.82 o
   5   7  15      183.37      173.47     23.68 o
   6   7  15       58.20       61.63     10.66 o
   7   7  15       92.72       90.21      9.46 o
   8   7  15      114.41      138.25      6.61 o
   9   7  15      100.16      118.05     10.33 o
  10   7  15        0.45       -0.88      4.56 o
   0   8  15      274.17      262.29     15.29 o
   1   8  15      830.74      751.79     18.70 o
   2   8  15      177.84      179.35     11.78 o
   3   8  15      550.23      561.26     14.43 o
   4   8  15     1291.68     1350.11     30.48 o
   5   8  15      104.60       99.79     11.37 o
   6   8  15       12.18       11.73     10.42 o
   7   8  15      147.36      157.82      9.17 o
   8   8  15       76.69       78.93      7.40 o
   9   8  15        5.13       11.05      5.80 o
  10   8  15        1.75        1.14      4.68 o
   1   9  15      112.85      106.82      7.66 o
   2   9  15      780.26      787.17     15.68 o
   3   9  15      467.06      501.64     15.87 o
   4   9  15       53.93       58.53     13.84 o
   5   9  15        4.68        5.13     10.56 o
   6   9  15      114.00      152.78      9.96 o
   7   9  15       10.38       11.91      7.85 o
   8   9  15        2.68       11.01      6.77 o
   9   9  15       54.09       59.37      4.72 o
   0  10  15       36.86       43.92     11.03 o
   1  10  15      155.24      144.67      7.84 o
   2  10  15       56.72       46.55      8.68 o
   3  10  15        0.05       -4.16      8.56 o
   4  10  15      427.39      454.03     14.83 o
   5  10  15       64.45       50.76     10.19 o
   6  10  15      122.20      126.44      8.83 o
   7  10  15       40.51       45.13      7.35 o
   8  10  15       49.59       51.92      8.67 o
   9  10  15        3.00        1.12      5.62 o
   1  11  15      226.86      213.73     12.39 o
   2  11  15       14.75       18.44      8.25 o
   3  11  15      247.46      242.24      9.19 o
   4  11  15       19.47       20.09      7.71 o
   5  11  15      252.42      279.47      9.73 o
   6  11  15        5.30        4.68      7.92 o
   7  11  15       19.17       15.86      8.63 o
   8  11  15        2.89        4.52      5.69 o
   9  11  15       25.56       27.24      5.70 o
   0  12  15        2.54        8.04      8.71 o
   1  12  15       83.47       77.19      7.82 o
   2  12  15       31.06       28.58      7.74 o
   3  12  15       38.61       36.82      7.69 o
   4  12  15        3.28       12.79      7.29 o
   5  12  15       22.43       23.51      7.91 o
   6  12  15       35.50       39.17      8.98 o
   7  12  15      183.91      202.16      9.37 o
   8  12  15        0.51       -1.08      5.17 o
   1  13  15       55.13       56.20      7.31 o
   2  13  15        2.23        5.10      7.02 o
   3  13  15      198.95      189.76     12.76 o
   4  13  15        9.07        4.00      8.90 o
   5  13  15      102.71      102.77     11.69 o
   6  13  15        0.45        1.59      8.63 o
   7  13  15       13.60       18.60      8.05 o
   8  13  15       63.32       52.38      6.18 o
   0  14  15      246.95      218.75     16.13 o
   1  14  15      103.69      100.03      7.11 o
   2  14  15       98.90       90.05      7.56 o
   3  14  15        7.00        4.20      7.29 o
   4  14  15      200.24      199.36      9.61 o
   5  14  15       84.75       86.36      9.16 o
   6  14  15        1.70        1.74      9.05 o
   7  14  15       56.81       76.93      7.28 o
   1  15  15       90.26       83.98      6.10 o
   2  15  15       26.41       26.59      6.52 o
   3  15  15       59.31       64.36      7.12 o
   4  15  15        6.46        7.65      8.31 o
   5  15  15       25.53       21.99      8.39 o
   6  15  15       11.90        8.26      5.71 o
   7  15  15       27.83       30.67      7.72 o
   0  16  15        0.98        3.03      8.07 o
   1  16  15      134.86      120.91      6.19 o
   2  16  15       97.41       93.34      6.61 o
   3  16  15        4.38        6.68      8.14 o
   4  16  15        3.80        7.05      8.20 o
   5  16  15       61.48       57.09     13.96 o
   6  16  15        0.10        4.72      8.04 o
   1  17  15        0.75        2.08      5.34 o
   2  17  15        0.69        3.43      7.93 o
   3  17  15       61.49       61.08      7.91 o
   4  17  15        7.61       13.90      7.22 o
   5  17  15        0.52       -1.43      8.24 o
   0  18  15        2.32       11.55      7.10 o
   1  18  15       36.86       44.45      7.38 o
   2  18  15       35.62       43.57      7.20 o
   3  18  15        5.26        7.49      6.55 o
   0   0  16    12064.80    12172.46     87.78 o
   1   0  16     1218.53     1143.58     38.21 o
   2   0  16      125.99      116.51     27.70 o
   3   0  16     1743.39     1792.58     22.96 o
   4   0  16     1883.48     1868.44     33.10 o
   6   0  16       44.26       36.25     13.28 o
   7   0  16      353.35      269.23     13.68 o
   8   0  16      143.88      138.69     11.26 o
   9   0  16        0.10        5.56      9.00 o
  10   0  16       12.07       18.85      7.98 o
   1   1  16      183.88      198.83     42.06 o
   2   1  16     1947.74     1959.91     52.62 o
   3   1  16       45.06       74.28     12.59 o
   4   1  16      378.37      383.37     15.37 o
   5   1  16      927.97     1487.36    590.09 o
   6   1  16        5.00       11.95      9.36 o
   7   1  16       32.56       32.03      8.73 o
   8   1  16      626.60      614.21     10.08 o
   9   1  16      145.41      143.18      6.97 o
  10   1  16       27.61       20.56      8.27 o
   0   2  16      159.83      161.78     27.60 o
   1   2  16      172.65      165.62     28.54 o
   2   2  16       54.10       37.62     28.59 o
   3   2  16      434.73      534.94     27.81 o
   4   2  16     2786.86     2796.21     28.55 o
   5   2  16      715.16      949.04    267.54 o
   6   2  16     1669.80     1594.42     24.61 o
   7   2  16      101.09      100.45      8.83 o
   8   2  16      423.69      440.04      9.15 o
   9   2  16        7.08        7.59      5.50 o
  10   2  16        9.00        4.14      5.31 o
   1   3  16      226.85      251.32     31.16 o
   2   3  16       84.66      117.01     23.44 o
   3   3  16      235.58      253.34     13.64 o
   4   3  16       58.05       85.60     15.67 o
   5   3  16      190.70      194.05     18.87 o
   6   3  16       26.17       39.32      8.46 o
   7   3  16        4.39        9.77      7.32 o
   8   3  16       21.23       23.98      6.21 o
   9   3  16        5.25       10.22      5.38 o
  10   3  16        0.15       -2.40      5.25 o
   0   4  16      839.75      828.48     36.54 o
   1   4  16      817.58      917.30     20.19 o
   2   4  16      862.51      882.91     29.93 o
   3   4  16     1021.65     1254.34    144.60 o
   4   4  16     1125.07     1203.84     45.34 o
   5   4  16       39.24       26.18     12.55 o
   6   4  16     1114.19     1154.10     34.12 o
   7   4  16      170.96      181.51      7.76 o
   8   4  16        2.45       12.26      6.43 o
   9   4  16        0.46        4.90      5.36 o
  10   4  16        1.47        3.52      5.12 o
   1   5  16      202.44      247.64     24.52 o
   2   5  16      907.00      915.34     25.24 o
   3   5  16     1240.83     1282.79     15.72 o
   4   5  16     1296.51     1452.54    128.66 o
   5   5  16      548.49      501.02     27.61 o
   6   5  16      267.61      279.46     14.51 o
   7   5  16       49.83       48.45      7.35 o
   8   5  16       66.57       52.96      9.81 o
   9   5  16        3.16        1.22      6.15 o
  10   5  16       40.91       46.56      5.31 o
   0   6  16      554.07      497.22     13.37 o
   1   6  16      134.21      106.61     13.58 o
   2   6  16     1299.49     1375.95     24.92 o
   3   6  16      151.00      176.21     17.16 o
   4   6  16      402.87      434.15     72.92 o
   5   6  16       58.53       65.61     23.43 o
   6   6  16        1.63       -1.16     10.39 o
   7   6  16       68.24       78.01      9.45 o
   8   6  16        4.35        7.71      7.12 o
   9   6  16        0.58       -0.69      6.06 o
  10   6  16       84.50       84.24      6.57 o
   1   7  16       67.21       66.26      7.51 o
   2   7  16      422.04      442.52     15.35 o
   3   7  16      206.35      194.12     19.70 o
   4   7  16      122.10      178.44     38.62 o
   5   7  16        5.07        2.53     22.25 o
   6   7  16      105.21      102.60     10.75 o
   7   7  16        3.82        6.10      8.86 o
   8   7  16        0.12        0.24      6.78 o
   9   7  16        3.02        7.07      5.63 o
  10   7  16        1.27        3.02      7.77 o
   0   8  16      280.07      233.34     10.66 o
   1   8  16       25.24       13.26      6.72 o
   2   8  16        0.24       -9.62      8.22 o
   3   8  16      455.50      471.39     26.23 o
   4   8  16      108.49      106.49     24.60 o
   5   8  16       16.70       15.48     10.50 o
   6   8  16      263.02      242.46     10.64 o
   7   8  16       99.45       98.10      8.75 o
   8   8  16       20.33       29.94      6.35 o
   9   8  16        5.77        7.76      5.07 o
   1   9  16       71.46       72.81      8.35 o
   2   9  16      346.82      328.75     17.40 o
   3   9  16      618.48      619.78     28.30 o
   4   9  16      165.02      170.39     22.28 o
   5   9  16       30.01       30.77      9.89 o
   6   9  16      155.25      162.69      9.65 o
   7   9  16       49.19       55.06      7.68 o
   8   9  16       50.92       57.32      9.01 o
   9   9  16       16.98       21.14      5.58 o
   0  10  16      110.41       95.85     11.15 o
   1  10  16       13.62       12.00      7.20 o
   2  10  16      790.13      804.76     23.72 o
   3  10  16      249.82      232.27     11.68 o
   4  10  16        7.51       12.74      6.53 o
   5  10  16       45.48       57.60      7.48 o
   6  10  16       30.09       41.23      6.76 o
   7  10  16        3.30        3.75      5.38 o
   8  10  16        0.50        4.62      6.51 o
   9  10  16       19.48       25.31      8.61 o
   1  11  16       61.27       53.36      7.91 o
   2  11  16      182.39      172.48      8.46 o
   3  11  16      167.15      160.78     10.02 o
   4  11  16        1.02        1.20      7.37 o
   5  11  16        9.28       -1.58      7.96 o
   6  11  16       13.55       24.86      7.68 o
   7  11  16        7.50       11.27      8.31 o
   8  11  16       39.05       40.10      9.75 o
   0  12  16     1220.05     1247.02     31.18 o
   1  12  16      109.38      112.42      7.84 o
   2  12  16      124.24      128.09      7.66 o
   3  12  16        2.29        2.62      7.04 o
   4  12  16       65.68       64.77     10.04 o
   5  12  16       71.91       63.48      7.59 o
   6  12  16      297.85      296.30     10.14 o
   7  12  16       53.59       57.75      8.20 o
   8  12  16        2.14        5.26      5.03 o
   1  13  16        1.52        5.77      7.89 o
   2  13  16       34.51       41.27      6.95 o
   3  13  16       63.94       67.12      6.76 o
   4  13  16       36.23       39.05      7.54 o
   5  13  16       15.63       24.41      8.56 o
   6  13  16        0.07       -1.05      8.25 o
   7  13  16        3.07        6.46      7.35 o
   0  14  16      309.38      282.73     23.25 o
   1  14  16        0.26        8.06      6.77 o
   2  14  16       81.36       64.93      6.99 o
   3  14  16       31.88       32.01      7.30 o
   4  14  16        0.85        3.81      8.66 o
   5  14  16        1.62        7.43      8.45 o
   6  14  16       18.66       25.41      5.92 o
   7  14  16        1.03        8.46      4.78 o
   1  15  16      166.76      150.34      8.91 o
   2  15  16      133.53      134.27      7.15 o
   3  15  16        0.71        8.22      8.15 o
   4  15  16       17.88       16.02      8.12 o
   5  15  16       37.47       37.79      7.94 o
   6  15  16        2.24       11.38      6.54 o
   0  16  16      253.93      270.73     23.93 o
   1  16  16       48.60       56.48      8.61 o
   2  16  16        0.20       -1.86      6.29 o
   3  16  16        0.70        2.21      7.86 o
   4  16  16       10.13       13.98      7.70 o
   5  16  16        0.17        3.18      6.60 o
   1  17  16        2.45        2.99      5.82 o
   2  17  16        2.47       -0.25      7.31 o
   3  17  16        2.38       -1.26      7.16 o
   4  17  16        4.86       10.45      6.25 o
   1  18  16       20.89       28.03      8.80 o
   2  18  16       21.50       22.57      8.51 o
   1   1  17      419.26      461.40     13.25 o
   2   1  17      318.45      354.66     11.96 o
   3   1  17      470.01      534.07     14.65 o
   4   1  17      645.67      688.49     20.27 o
   6   1  17       61.52       44.36      9.25 o
   7   1  17        3.19        1.21      7.91 o
   8   1  17      197.62      194.00      7.81 o
   9   1  17       24.42       26.08      6.09 o
  10   1  17       71.10       71.98      5.13 o
   0   2  17        3.46       -5.37     14.84 o
   1   2  17      216.61      232.16     10.46 o
   2   2  17     3619.91     3736.36     30.85 o
   3   2  17      271.73      310.62     43.69 o
   4   2  17       85.92      125.73     20.23 o
   5   2  17      191.68      565.21    304.21 o
   6   2  17      546.29      524.03     11.57 o
   7   2  17      143.27      156.63      8.58 o
   8   2  17       10.06       10.09      7.99 o
   9   2  17        8.20       15.79      5.94 o
  10   2  17       84.19       82.76      5.10 o
   1   3  17      461.67      506.04     17.32 o
   2   3  17      212.62      241.96     10.68 o
   3   3  17      153.27      204.22     32.95 o
   4   3  17      281.99      321.90     27.20 o
   5   3  17       88.65       79.55     11.63 o
   6   3  17       64.53       82.10      9.30 o
   7   3  17      247.76      215.01      8.85 o
   8   3  17      199.45      187.57      7.80 o
   9   3  17       36.02       41.07      6.02 o
  10   3  17        0.12       -0.04      6.39 o
   0   4  17     3725.09     3489.35     28.60 o
   1   4  17      376.46      377.24     13.41 o
   2   4  17       11.39       15.38     11.15 o
   3   4  17      127.24      166.11     21.09 o
   4   4  17       17.79       22.10     16.44 o
   5   4  17        8.19       -4.23     11.79 o
   6   4  17      359.21      312.15      9.34 o
   7   4  17      320.29      320.65      9.38 o
   8   4  17       21.05       22.12      5.86 o
   9   4  17        0.27        0.01      5.70 o
  10   4  17        0.24        6.43      6.18 o
   1   5  17      196.92      174.45     12.56 o
   2   5  17      257.67      262.51     17.50 o
   3   5  17      145.02     4359.40   2174.41 o
   4   5  17     1435.21     1606.23    110.19 o
   5   5  17      166.10      163.90     24.76 o
   6   5  17       26.03       20.26     10.06 o
   7   5  17        4.52        7.18      8.22 o
   8   5  17      168.31      192.80      7.95 o
   9   5  17        0.19        4.21      5.80 o
  10   5  17        0.14       -1.98      5.55 o
   0   6  17       55.74       48.30      9.23 o
   1   6  17      233.24      169.06     14.46 o
   2   6  17      166.99      147.77     15.12 o
   3   6  17       91.32      107.39     18.21 o
   4   6  17      836.32      918.65    134.12 o
   5   6  17        6.50        1.48     22.70 o
   6   6  17       24.18       36.85     10.06 o
   7   6  17        7.14        5.94      7.15 o
   8   6  17        3.69       11.04      6.73 o
   9   6  17        2.98        2.31      5.54 o
   1   7  17     1436.22     1321.28     42.69 o
   2   7  17     1003.95      784.47    150.32 o
   3   7  17      236.30      221.23     18.68 o
   4   7  17      262.38      268.83     22.94 o
   5   7  17      271.64      243.34     12.02 o
   6   7  17       90.37       90.31      9.94 o
   7   7  17        0.24       -1.36      8.21 o
   8   7  17       35.80       49.12      8.29 o
   9   7  17        2.29       -2.52      5.00 o
   0   8  17     2236.37     2112.80     20.82 o
   1   8  17      120.50      136.59      8.63 o
   2   8  17       13.37        7.25      7.94 o
   3   8  17        0.54        1.62     23.43 o
   4   8  17       12.60       17.41     16.05 o
   5   8  17       20.60       11.97     10.39 o
   6   8  17      277.74      310.64     10.56 o
   7   8  17       36.27       44.14     10.88 o
   8   8  17        4.11       10.26      5.98 o
   9   8  17       18.99       18.80      3.85 o
   1   9  17       74.46       81.09      7.98 o
   2   9  17      300.81      293.81     10.90 o
   3   9  17       62.92       61.56      8.77 o
   4   9  17       37.05       37.15     11.48 o
   5   9  17       28.33       21.90      9.86 o
   6   9  17        0.80        3.44     10.94 o
   7   9  17        0.20        2.47      7.35 o
   8   9  17       52.18       71.55      6.78 o
   9   9  17       44.62       31.62      8.19 o
   0  10  17        1.09        9.19     10.74 o
   1  10  17      132.17      126.36      7.84 o
   2  10  17      154.07      162.59     10.39 o
   3  10  17       69.02       70.56      8.40 o
   4  10  17      293.29      274.54     11.45 o
   5  10  17        1.73        7.94      6.32 o
   6  10  17      150.51      154.01      9.73 o
   7  10  17        0.50        1.85      5.05 o
   8  10  17       18.76       17.71      5.99 o
   1  11  17        4.21        5.77      8.27 o
   2  11  17      546.40      549.50     19.02 o
   3  11  17       13.79       19.45      7.27 o
   4  11  17        4.43       11.11      7.99 o
   5  11  17        5.22        7.48      7.25 o
   6  11  17       15.26       10.68      6.95 o
   7  11  17       39.23       40.96      8.10 o
   8  11  17       22.80       27.86      4.98 o
   0  12  17       62.25       52.61     14.40 o
   1  12  17      135.71      131.31      7.50 o
   2  12  17        6.04       11.72      7.09 o
   3  12  17        0.17       -2.56      6.67 o
   4  12  17        1.06        2.76      7.25 o
   5  12  17      145.37      129.91     13.33 o
   6  12  17       29.89       39.21      8.29 o
   7  12  17        0.72        0.89      7.30 o
   1  13  17      236.49      232.31     11.23 o
   2  13  17        5.90        2.72      6.27 o
   3  13  17        9.44       11.08      6.04 o
   4  13  17      183.27      182.88      8.71 o
   5  13  17        8.47       11.43      8.50 o
   6  13  17       32.28       36.19      7.88 o
   7  13  17       23.17       22.38      4.91 o
   0  14  17       65.38       52.85     11.52 o
   1  14  17        6.47       13.51      6.64 o
   2  14  17      153.98      163.24     11.26 o
   3  14  17       10.20        5.79      8.12 o
   4  14  17      100.72      105.54     11.55 o
   5  14  17       18.35       11.57      7.93 o
   6  14  17        0.72        6.85      6.89 o
   1  15  17       50.41       38.38      6.48 o
   2  15  17       12.18        8.63      6.51 o
   3  15  17       20.40       25.22      8.18 o
   4  15  17       63.48       83.46      8.30 o
   5  15  17       56.05       70.64      7.24 o
   0  16  17       98.68       83.22     10.80 o
   1  16  17       15.66       14.51      6.16 o
   2  16  17        1.31        4.64      7.54 o
   3  16  17       18.66       21.12      7.47 o
   4  16  17        0.62        1.14      6.76 o
   1  17  17        3.86        4.70      9.25 o
   2  17  17        7.01        4.41      6.52 o
   3  17  17        6.26        4.40      8.45 o
   0   0  18       71.30       87.99     23.92 o
   1   0  18       60.69       48.66     14.61 o
   2   0  18      659.79      645.96     22.95 o
   3   0  18     1717.82     1786.07     21.51 o
   5   0  18       86.67      154.27     28.77 o
   6   0  18      664.48      665.07     16.50 o
   7   0  18       65.44       53.30     10.89 o
   8   0  18       61.14       79.36      9.67 o
   9   0  18      281.91      295.91      9.72 o
  10   0  18       21.56       29.30      5.92 o
   1   1  18        7.47        6.36      9.17 o
   2   1  18       42.87       50.16     11.16 o
   3   1  18     1154.44     1157.17     21.37 o
   5   1  18      220.79      368.86     26.34 o
   6   1  18       41.61       41.72     12.00 o
   7   1  18       50.50       48.48      7.60 o
   8   1  18       63.31       56.92      6.63 o
   9   1  18       50.91       55.06      5.97 o
  10   1  18       11.99        5.19      5.74 o
   0   2  18     2467.61     2487.07     21.10 o
   1   2  18      781.88      882.75     22.58 o
   2   2  18      682.61      690.48     13.23 o
   3   2  18       48.98       58.53     31.80 o
   4   2  18       33.69     1010.84    570.17 o
   5   2  18       28.10      129.45     25.13 o
   6   2  18       77.16       73.60      9.02 o
   7   2  18       14.52       10.72      7.33 o
   8   2  18        0.38        3.46      6.54 o
   9   2  18      203.47      221.81      6.50 o
  10   2  18        0.38       -0.13      5.49 o
   1   3  18      392.05      401.43     11.62 o
   2   3  18       30.44       38.63     11.28 o
   3   3  18      280.71      905.32    370.27 o
   4   3  18      108.91      226.18     78.86 o
   5   3  18       41.59       32.08     11.06 o
   6   3  18        0.32       -3.31      8.49 o
   7   3  18        3.41        6.10      6.98 o
   8   3  18       79.48       91.78      6.68 o
   9   3  18       11.48       17.25      5.52 o
  10   3  18       26.91       24.69      5.26 o
   0   4  18      153.69      180.04     24.33 o
   1   4  18      819.64      839.55     18.97 o
   2   4  18      186.05      230.74     11.95 o
   3   4  18      523.86     1095.75    335.97 o
   4   4  18      375.59      406.14     19.30 o
   5   4  18       23.98       30.53     11.94 o
   6   4  18       18.86       12.70      8.11 o
   7   4  18        0.86        6.14      7.38 o
   8   4  18        0.11        1.14      6.47 o
   9   4  18        4.07        6.15      7.31 o
   1   5  18      402.05      370.82     14.09 o
   2   5  18      678.39      769.99     68.70 o
   3   5  18        0.45     1556.90    812.99 o
   4   5  18        1.12        6.93     14.85 o
   5   5  18      110.98       86.85     21.31 o
   6   5  18        0.07       -7.69      9.77 o
   7   5  18      266.94      262.93     11.64 o
   8   5  18        1.58       10.95      8.52 o
   9   5  18        0.98        5.50      7.10 o
   0   6  18       62.20       34.61     18.78 o
   1   6  18       86.39       74.78      8.93 o
   2   6  18      560.73      752.26    153.54 o
   3   6  18        4.35       27.17     31.75 o
   4   6  18       47.99       69.66     16.02 o
   5   6  18      116.19       92.12     21.56 o
   6   6  18        4.94       -2.07      9.46 o
   7   6  18       39.11       44.10      9.72 o
   8   6  18       10.86       15.31      8.29 o
   9   6  18       22.76       33.59      6.78 o
   1   7  18      697.51      670.45     18.10 o
   2   7  18        0.61       -5.58     11.32 o
   3   7  18       95.60      121.78     17.20 o
   4   7  18       93.51      128.88     27.72 o
   5   7  18      132.12      124.31     19.98 o
   6   7  18        0.08       -2.77      9.07 o
   7   7  18       81.90       83.44      7.34 o
   8   7  18        8.17       14.63      5.86 o
   9   7  18       22.36       26.18      4.88 o
   0   8  18        0.61        3.83     10.98 o
   1   8  18      847.09      824.08     14.20 o
   2   8  18        2.51        2.42     11.39 o
   3   8  18       55.51       41.93     11.29 o
   4   8  18       90.20      103.23     15.12 o
   5   8  18      233.84      227.28     10.90 o
   6   8  18       10.32       20.76      8.56 o
   7   8  18        3.28       10.14      6.66 o
   8   8  18       13.57        9.53      4.64 o
   9   8  18        0.77        2.37      7.43 o
   1   9  18       13.26        8.70      7.58 o
   2   9  18       33.51       36.81      8.99 o
   3   9  18        9.11       11.95      8.81 o
   4   9  18       31.49       43.50      8.34 o
   5   9  18      127.22      127.11      9.00 o
   6   9  18        1.01        4.14      6.40 o
   7   9  18       52.11       54.85      4.70 o
   8   9  18       13.11       12.87      3.67 o
   0  10  18       81.65       79.14     10.57 o
   1  10  18      271.33      313.24     10.94 o
   2  10  18       30.30       30.80      7.89 o
   3  10  18      249.72      244.87     13.33 o
   4  10  18       58.26       47.69      6.70 o
   5  10  18      149.35      135.78      8.03 o
   6  10  18       54.56       63.16      6.40 o
   7  10  18       96.32      104.29      5.32 o
   8  10  18       26.89       29.38      8.91 o
   1  11  18       67.86       59.81      8.43 o
   2  11  18       16.81       16.31      7.12 o
   3  11  18      493.07      483.00     21.16 o
   4  11  18       27.69       30.32      7.84 o
   5  11  18      147.36      148.96     10.44 o
   6  11  18        6.86        8.42      6.69 o
   7  11  18       14.82       16.77      5.81 o
   0  12  18      136.24      130.55     14.25 o
   1  12  18       37.69       37.78      7.62 o
   2  12  18       14.41       15.87      6.76 o
   3  12  18        0.34        2.99      6.29 o
   4  12  18        3.16        5.50      7.15 o
   5  12  18       38.68       36.84      6.87 o
   6  12  18       34.39       42.61      7.93 o
   7  12  18        1.28       10.22      8.79 o
   1  13  18       18.12        9.99      8.63 o
   2  13  18      116.21      108.22      7.56 o
   3  13  18      162.14      162.06      8.51 o
   4  13  18       60.23       62.86      7.14 o
   5  13  18       30.74       35.33      8.03 o
   6  13  18       19.52       20.21      7.76 o
   0  14  18        8.39       -4.70     10.70 o
   1  14  18        8.24       11.80      8.00 o
   2  14  18        1.55        2.50      6.60 o
   3  14  18        6.99        1.82      8.18 o
   4  14  18       65.58       70.80      8.23 o
   5  14  18        7.54        8.48      7.22 o
   6  14  18        1.47        3.96      7.76 o
   1  15  18       30.66       26.87      7.35 o
   2  15  18       17.61       10.60      9.16 o
   3  15  18      149.25      150.60      8.07 o
   4  15  18       25.70       30.52      7.10 o
   5  15  18       44.10       43.74      8.18 o
   0  16  18      112.24      117.46     10.28 o
   1  16  18        0.54        1.42      8.09 o
   2  16  18        9.15       16.55      9.58 o
   3  16  18       26.73       32.45      9.24 o
   4  16  18        4.07        8.12      7.62 o
   1  17  18        7.51       10.80      8.22 o
   2  17  18        0.42        2.97      7.56 o
   1   1  19     2102.01     2068.43     13.33 o
   2   1  19      163.82      177.82     10.99 o
   3   1  19     1311.48     1388.39     56.02 o
   5   1  19      125.49      182.67     75.73 o
   6   1  19        8.53        8.46      7.93 o
   7   1  19      205.10      199.67     19.93 o
   8   1  19        0.54       10.63      6.13 o
   9   1  19       13.66       16.38      5.20 o
   0   2  19     1496.96     1440.15     52.32 o
   1   2  19      468.72      505.80     17.28 o
   2   2  19      137.17      133.25     10.46 o
   3   2  19       85.28      129.16     16.07 o
   4   2  19        1.02       75.31     73.28 o
   5   2  19      631.02      558.93     29.48 o
   6   2  19        0.75      -10.61      8.05 o
   7   2  19      313.04      316.50     15.53 o
   8   2  19       13.75       12.01      5.94 o
   9   2  19        0.94        1.50      5.08 o
   1   3  19       16.14       20.94      9.45 o
   2   3  19      332.78      356.05     11.17 o
   3   3  19       31.45       24.36     15.48 o
   4   3  19       94.25      169.35     23.38 o
   5   3  19      259.72      246.02     40.33 o
   6   3  19       19.69       24.12      7.99 o
   7   3  19      276.77      272.86     13.54 o
   8   3  19       18.11       23.53      5.93 o
   9   3  19       27.54       36.54      7.03 o
   0   4  19      212.51      152.31     14.51 o
   1   4  19     2951.61     2783.11     20.09 o
   2   4  19       45.13       62.23     18.70 o
   3   4  19        9.82      526.70    282.60 o
   4   4  19        0.76        8.22     12.53 o
   5   4  19      345.96      320.73    142.12 o
   6   4  19       15.23       18.29      7.67 o
   7   4  19        2.47        3.24      6.71 o
   8   4  19        0.52        9.35      7.78 o
   9   4  19        4.15       10.92      6.58 o
   1   5  19       64.36       55.64     10.26 o
   2   5  19      825.29      906.02     83.84 o
   3   5  19     1196.46     1208.72     93.48 o
   4   5  19       63.71       77.62     23.86 o
   5   5  19        3.04        2.55     20.22 o
   6   5  19        0.29       -4.65     10.07 o
   7   5  19       37.22       41.39      9.00 o
   8   5  19        0.09       -5.05      7.78 o
   9   5  19       62.97       70.95      6.39 o
   0   6  19     1548.41     1298.51    109.93 o
   1   6  19      138.83      146.51      8.83 o
   2   6  19      537.59      506.94     24.46 o
   3   6  19      483.12      399.38    194.78 o
   4   6  19        9.64        9.18     14.40 o
   5   6  19      106.99      107.48     10.00 o
   6   6  19       41.71       44.74     10.17 o
   7   6  19        1.47        0.28      8.95 o
   8   6  19        0.02       -2.43      7.63 o
   9   6  19       29.35       32.67      4.46 o
   1   7  19       25.35        3.05     18.63 o
   2   7  19      393.41      388.16     18.12 o
   3   7  19     1082.51     1146.77    110.76 o
   4   7  19        4.12        6.72     18.16 o
   5   7  19       11.76        7.25      9.29 o
   6   7  19       21.26       11.12      8.40 o
   7   7  19        0.97        5.26      8.53 o
   8   7  19        0.56       -5.16      5.66 o
   0   8  19      648.96      625.09     26.05 o
   1   8  19      111.54      106.64      7.96 o
   2   8  19      114.25       91.27     10.05 o
   3   8  19      207.48      163.68     14.19 o
   4   8  19       43.30       57.80     12.41 o
   5   8  19      388.74      423.84     21.11 o
   6   8  19        6.46        1.78      6.61 o
   7   8  19       60.38       65.00     10.53 o
   8   8  19        0.53        1.49      4.30 o
   1   9  19       33.77       26.24      7.26 o
   2   9  19       94.45       73.00     14.97 o
   3   9  19      106.63      117.00     10.17 o
   4   9  19       31.10       34.61      6.74 o
   5   9  19       53.42       47.08      6.22 o
   6   9  19        0.02        3.53      5.44 o
   7   9  19       22.55       23.47      5.12 o
   8   9  19        0.22        1.75      8.07 o
   0  10  19      126.16      121.47     13.28 o
   1  10  19      982.98      924.20     30.43 o
   2  10  19       53.09       52.52      8.19 o
   3  10  19        0.49        1.84      7.64 o
   4  10  19       53.61       47.15      6.45 o
   5  10  19       25.68       20.33      5.74 o
   6  10  19       11.88       11.84      5.04 o
   7  10  19       17.51       14.53      6.78 o
   1  11  19       42.96       52.26      7.97 o
   2  11  19        0.69        3.13      7.51 o
   3  11  19       13.25       15.39      6.64 o
   4  11  19      122.38      101.47      7.69 o
   5  11  19       74.76       71.52      7.14 o
   6  11  19        0.31        7.04      6.12 o
   7  11  19        5.40        5.49      8.56 o
   0  12  19        7.47        9.70     12.91 o
   1  12  19      103.35      114.88      9.59 o
   2  12  19        3.23        9.86      7.19 o
   3  12  19        0.72        5.46      6.87 o
   4  12  19       19.38       26.35      6.97 o
   5  12  19       14.25       23.75      6.42 o
   6  12  19       16.51       25.46      7.12 o
   1  13  19      268.44      274.54      9.47 o
   2  13  19       36.39       33.73      8.35 o
   3  13  19       26.56       29.77      8.23 o
   4  13  19       22.81       30.33      8.22 o
   5  13  19       15.98       23.39      7.32 o
   6  13  19        6.59        9.33      7.95 o
   0  14  19        1.99        1.03     10.98 o
   1  14  19       15.39       24.31      8.62 o
   2  14  19       11.65       17.19      7.62 o
   3  14  19        2.00        2.53      7.63 o
   4  14  19        0.22        6.82      7.14 o
   5  14  19       24.18       30.66      8.61 o
   1  15  19       20.20       19.67      6.72 o
   2  15  19        0.00        1.50      8.24 o
   3  15  19       10.08       10.74      9.30 o
   4  15  19        3.80        2.70      8.13 o
   0  16  19       22.04       29.28      7.74 o
   1  16  19        1.77        8.10      8.71 o
   2  16  19        1.48       -4.26      8.24 o
   0   0  20      138.77      110.87     20.31 o
   1   0  20      232.24      214.08     14.64 o
   2   0  20      374.90      350.06     15.13 o
   3   0  20      244.04      279.11     22.31 o
   5   0  20        1.83      124.97     22.38 o
   6   0  20      133.66      123.00     11.47 o
   7   0  20        5.30       12.73      9.44 o
   8   0  20        2.34        4.66      8.32 o
   9   0  20        4.03        5.67      6.26 o
   1   1  20       20.63       28.99      8.54 o
   2   1  20      250.51      288.61     12.58 o
   3   1  20      115.20      138.23     11.88 o
   4   1  20       52.61      104.50     21.97 o
   5   1  20      173.96      260.19     16.78 o
   6   1  20       81.82       78.60     13.64 o
   7   1  20       46.76       44.91      6.72 o
   8   1  20       17.70       16.95      5.81 o
   9   1  20       63.27       72.00      4.52 o
   0   2  20       19.22        6.74     11.18 o
   1   2  20      741.38      758.87     11.50 o
   2   2  20      235.72      218.72     10.09 o
   3   2  20       37.86       35.74     11.64 o
   4   2  20        7.62      107.71     19.74 o
   5   2  20      180.89      172.13     11.98 o
   6   2  20       10.52        8.65      7.27 o
   7   2  20        0.17        6.98      6.66 o
   8   2  20        3.18        7.96      5.75 o
   9   2  20       14.34       16.79      6.00 o
   1   3  20        0.77        1.68      8.17 o
   2   3  20       55.67       45.19      9.54 o
   3   3  20      163.33      190.61     15.06 o
   4   3  20        0.58       40.77     13.40 o
   5   3  20       21.66       25.82     13.23 o
   6   3  20        0.48        2.37      7.40 o
   7   3  20       55.92       65.21      6.70 o
   8   3  20       74.64       78.73      5.99 o
   9   3  20        2.67        4.42      5.53 o
   0   4  20     1176.25     1022.04     22.76 o
   1   4  20      541.99      523.02     17.01 o
   2   4  20        1.00       -3.19     10.61 o
   3   4  20        7.45        4.70     14.75 o
   4   4  20        3.50       -2.11     18.31 o
   5   4  20       11.16       15.91     13.10 o
   6   4  20       11.19       19.23      7.04 o
   7   4  20       18.88       21.79      6.43 o
   8   4  20        1.29       -0.98      7.18 o
   9   4  20       33.52       32.37      5.22 o
   1   5  20        1.99       58.39     26.27 o
   2   5  20       47.23       49.35     10.28 o
   3   5  20      273.84      285.33     15.37 o
   4   5  20       78.80      109.94     20.28 o
   5   5  20       84.66       77.78     10.57 o
   6   5  20       37.36       42.57      9.39 o
   7   5  20       46.00       50.82      8.73 o
   8   5  20        0.17       -1.03      7.07 o
   0   6  20        1.96       58.69     33.78 o
   1   6  20        1.78        5.47      7.57 o
   2   6  20      202.16      207.61     24.83 o
   3   6  20      126.46      104.16     18.46 o
   4   6  20       17.87       30.53     22.56 o
   5   6  20      216.52      199.23     11.85 o
   6   6  20       22.15       30.05      9.70 o
   7   6  20       24.37       34.55      8.35 o
   8   6  20        2.11        2.00      5.35 o
   1   7  20        2.03        2.37      7.86 o
   2   7  20       33.13       30.64      9.49 o
   3   7  20      111.29      114.72     12.53 o
   4   7  20       36.52       57.62     27.89 o
   5   7  20      249.52      249.07      9.27 o
   6   7  20       28.86       29.39      7.26 o
   7   7  20        1.59        4.74      6.23 o
   8   7  20       18.65       22.67      4.09 o
   0   8  20      454.42      441.44     23.56 o
   1   8  20      313.94      281.22     16.21 o
   2   8  20        7.72        3.66      9.23 o
   3   8  20        0.10        5.45      8.64 o
   4   8  20        0.38        4.94      9.25 o
   5   8  20       43.72       41.06      5.86 o
   6   8  20        7.96        8.13      5.91 o
   7   8  20        0.59       -1.43      4.87 o
   8   8  20        4.31        4.21      7.40 o
   1   9  20      111.13      105.21      8.75 o
   2   9  20      182.19      183.17     13.48 o
   3   9  20       42.43       36.63      8.34 o
   4   9  20      153.97      175.65      8.57 o
   5   9  20        4.46        2.19      5.46 o
   6   9  20       26.29       26.50      5.49 o
   7   9  20        0.23        7.93      4.19 o
   0  10  20      127.32      113.73      9.59 o
   1  10  20       36.43       32.45      7.85 o
   2  10  20       19.13       22.97      8.45 o
   3  10  20       27.29       33.69      7.98 o
   4  10  20      159.09      162.58      6.33 o
   5  10  20       19.42       19.86      4.98 o
   6  10  20       59.87       59.32      7.34 o
   7  10  20       10.83       20.10      8.21 o
   1  11  20       73.60       66.37      7.50 o
   2  11  20       31.52       24.12      7.04 o
   3  11  20        3.34        2.05      7.73 o
   4  11  20       46.38       58.40      7.02 o
   5  11  20       57.13       67.62      5.94 o
   6  11  20       11.71       13.06      9.39 o
   0  12  20      239.28      223.24     13.74 o
   1  12  20      179.21      165.66      8.66 o
   2  12  20       34.04       41.77      9.22 o
   3  12  20        0.36        8.05      7.36 o
   4  12  20        4.45        7.95      6.28 o
   5  12  20       45.25       55.48      6.36 o
   6  12  20       39.23       36.43      7.94 o
   1  13  20       22.64       17.09      7.70 o
   2  13  20       97.36       89.68      9.93 o
   3  13  20       24.13       33.36     10.42 o
   4  13  20       11.16       11.37      6.97 o
   5  13  20        0.05       -0.07      8.35 o
   0  14  20       14.88        1.46     11.44 o
   1  14  20        5.72        4.25      7.43 o
   2  14  20       65.67       60.84     10.73 o
   3  14  20        0.01        0.70      9.35 o
   4  14  20       16.65       13.33      6.54 o
   1  15  20        2.29        6.51      7.97 o
   2  15  20       30.93       27.90      7.06 o
   3  15  20       91.58       83.41     15.92 o
   1   1  21       78.05       73.86      8.03 o
   2   1  21      252.52      286.88     11.41 o
   3   1  21        9.94      -12.34     47.12 o
   4   1  21      819.94      637.58    215.50 o
   5   1  21       56.13       35.56      7.62 o
   6   1  21        0.85       -2.43      7.00 o
   7   1  21        1.40        3.58      6.10 o
   8   1  21       59.28       65.28      5.45 o
   0   2  21      887.19      847.74     24.63 o
   1   2  21       82.03       75.55      8.73 o
   2   2  21      560.86      495.70     24.13 o
   3   2  21        1.25       17.25     12.75 o
   4   2  21      585.38      489.63     21.02 o
   5   2  21        1.21       -8.92      7.64 o
   6   2  21       39.27       39.37      6.97 o
   7   2  21       29.72       44.98      6.25 o
   8   2  21       19.94       24.39      5.19 o
   1   3  21      169.28      146.99      8.06 o
   2   3  21      114.66      117.66     16.57 o
   3   3  21        0.42        3.89     13.42 o
   4   3  21       74.38      156.36     22.76 o
   5   3  21        3.00        0.34      6.94 o
   6   3  21       29.52       33.10      6.79 o
   7   3  21       51.08       62.55      6.16 o
   8   3  21        1.31        2.01      6.77 o
   0   4  21      551.76      600.56     21.53 o
   1   4  21       20.22      107.13     33.55 o
   2   4  21       39.61      148.72     38.42 o
   3   4  21       21.24       33.22      8.86 o
   4   4  21        2.93       16.94     11.12 o
   5   4  21        8.76       16.77      7.42 o
   6   4  21      469.07      478.26     34.09 o
   7   4  21        6.39        7.85      7.93 o
   8   4  21        6.54        9.89      5.21 o
   1   5  21       87.48      135.11     24.91 o
   2   5  21     1017.38     1010.87     60.21 o
   3   5  21       62.69       74.53     10.27 o
   4   5  21       71.01       74.83     11.09 o
   5   5  21        0.29      -11.51      9.59 o
   6   5  21       21.90       18.15      8.60 o
   7   5  21        5.23       14.89      7.74 o
   8   5  21       62.20       67.39      9.73 o
   0   6  21      106.04       87.27      9.76 o
   1   6  21      295.50      276.98      9.44 o
   2   6  21        0.29       -0.51      8.08 o
   3   6  21        3.18       10.76      7.78 o
   4   6  21       95.10      117.81     14.75 o
   5   6  21       34.42       25.65      7.82 o
   6   6  21        4.62        7.45      6.94 o
   7   6  21        0.35        2.06      5.97 o
   8   6  21        2.16        6.14      3.55 o
   1   7  21      305.74      278.69      9.80 o
   2   7  21      300.53      268.04     16.09 o
   3   7  21        2.19        4.94      7.50 o
   4   7  21       43.19       34.91      7.96 o
   5   7  21       18.00       14.90      6.34 o
   6   7  21        3.07       -1.91      5.67 o
   7   7  21        0.04        3.54      4.71 o
   0   8  21     1749.31     1625.75     29.55 o
   1   8  21      139.52      138.17     11.35 o
   2   8  21       34.30       28.26      8.23 o
   3   8  21        0.49        1.49      7.25 o
   4   8  21        4.28       -3.25      6.50 o
   5   8  21       25.92       27.16      6.09 o
   6   8  21      209.24      176.74      8.19 o
   7   8  21        4.11        8.45      4.06 o
   1   9  21        4.36        3.87      7.86 o
   2   9  21       29.95       34.87      7.94 o
   3   9  21       48.83       34.46      8.61 o
   4   9  21       24.92       21.59      6.33 o
   5   9  21        1.48       -2.89      5.58 o
   6   9  21        1.03        6.82      4.75 o
   7   9  21       12.86       10.72      7.38 o
   0  10  21        4.72      -11.29     10.33 o
   1  10  21        3.29        0.69      6.72 o
   2  10  21        0.80        2.05      7.72 o
   3  10  21      151.55      141.42      6.75 o
   4  10  21      142.81      131.75      5.85 o
   5  10  21       30.17       30.33      5.05 o
   6  10  21       12.94        9.88      5.94 o
   1  11  21      123.63      125.66      8.55 o
   2  11  21      349.43      340.28     14.11 o
   3  11  21       14.62       16.28      8.04 o
   4  11  21      175.99      178.16      7.14 o
   5  11  21        1.46       -1.29      6.40 o
   6  11  21       16.99       20.61      7.35 o
   0  12  21        1.60       16.08     11.85 o
   1  12  21        1.25       -4.69      9.18 o
   2  12  21      124.34      125.78      9.95 o
   3  12  21        4.47       10.30      9.53 o
   4  12  21        0.65        2.20     10.63 o
   5  12  21       12.25       14.20      8.10 o
   1  13  21        0.34       -6.25      6.62 o
   2  13  21       22.30       16.13      7.20 o
   3  13  21       17.10       12.07      9.74 o
   4  13  21       15.59       12.42      8.16 o
   0  14  21      134.43      143.77      8.47 o
   1  14  21        1.33       -6.02      6.69 o
   2  14  21      187.07      182.05      7.58 o
   3  14  21       10.24       10.48      6.04 o
   1  15  21        7.93       19.61      9.93 o
   0   0  22     1464.87     1257.65     22.44 o
   1   0  22      538.35      555.63     14.19 o
   2   0  22      104.74       94.51     12.30 o
   4   0  22      115.63      167.31     23.34 o
   5   0  22       29.09       70.66     44.35 o
   6   0  22      183.21      180.63     10.57 o
   7   0  22        0.13        7.35      8.00 o
   8   0  22        0.26        3.70      5.89 o
   1   1  22       97.40       94.54      9.81 o
   2   1  22       44.24       33.60      9.85 o
   3   1  22       16.86       10.24     24.06 o
   4   1  22        0.09       58.61     77.98 o
   5   1  22       22.22       15.52      8.15 o
   6   1  22       72.95       88.40      7.14 o
   7   1  22        1.29        9.11      6.06 o
   8   1  22        2.95        7.90      6.00 o
   0   2  22      511.00      458.36     29.08 o
   1   2  22       22.06        9.94      8.45 o
   2   2  22       27.60       28.59      8.92 o
   3   2  22       96.65      259.85     98.63 o
   4   2  22       39.63       59.23     20.97 o
   5   2  22       87.91       82.05      7.52 o
   6   2  22        0.04        6.34      6.51 o
   7   2  22        0.42        1.12      8.61 o
   8   2  22        5.42        3.24      5.78 o
   1   3  22       31.07       45.70      9.86 o
   2   3  22      330.88      371.53     43.06 o
   3   3  22       87.96      104.29     12.18 o
   4   3  22       70.85       28.21     58.08 o
   5   3  22        0.10       -3.42      6.82 o
   6   3  22       14.77       19.17      6.39 o
   7   3  22       12.86       18.46      4.80 o
   8   3  22       76.48       76.96     10.81 o
   0   4  22      144.56      138.57     11.14 o
   1   4  22       23.21      124.20     44.76 o
   2   4  22       18.51      233.65     74.46 o
   3   4  22      141.68      155.84     11.92 o
   4   4  22       46.21       46.82      8.46 o
   5   4  22       28.89       29.07      6.17 o
   6   4  22        1.70        4.55      6.52 o
   7   4  22       61.48       58.85      8.31 o
   1   5  22        0.79        8.65      6.74 o
   2   5  22       54.53       35.94      8.51 o
   3   5  22       35.40       43.78      8.53 o
   4   5  22        4.41       11.30      7.90 o
   5   5  22        8.78       -0.81      7.20 o
   6   5  22       18.73       14.25      6.55 o
   7   5  22        4.93        4.72      4.59 o
   0   6  22       77.54       73.05     10.04 o
   1   6  22       10.17       10.10      6.79 o
   2   6  22      466.18      413.50     20.24 o
   3   6  22       68.28       61.10      7.18 o
   4   6  22      100.19       90.81     11.09 o
   5   6  22        6.94        8.30      5.86 o
   6   6  22       31.85       36.92      5.42 o
   7   6  22        1.68        4.19      4.19 o
   1   7  22       63.02       37.34      9.41 o
   2   7  22        5.43        2.51      6.91 o
   3   7  22       53.26       51.83      7.64 o
   4   7  22        9.25        7.38      5.76 o
   5   7  22       44.85       43.37      5.81 o
   6   7  22        1.00        6.88      5.00 o
   7   7  22        0.04       -1.90      6.73 o
   0   8  22      213.99      153.28      9.51 o
   1   8  22       17.12       10.96      7.34 o
   2   8  22       13.47       12.20      6.80 o
   3   8  22       25.30       21.97      6.59 o
   4   8  22       16.79       13.64      5.56 o
   5   8  22        0.07       -1.35      5.45 o
   6   8  22        0.08        4.66      4.49 o
   1   9  22       16.81       19.19      6.51 o
   2   9  22      128.06      119.22      6.97 o
   3   9  22        7.67       11.04      6.52 o
   4   9  22       50.87       55.62      5.40 o
   5   9  22        0.07       -1.06      4.84 o
   6   9  22        5.01        0.49      5.36 o
   0  10  22       53.28       18.40     22.32 o
   1  10  22       44.15       34.54      8.21 o
   2  10  22       61.62       68.60      7.49 o
   3  10  22      185.34      173.40      5.79 o
   4  10  22        7.85       12.03      4.73 o
   5  10  22        0.11        5.13      6.14 o
   1  11  22        4.41       -1.61      7.73 o
   2  11  22       33.55       35.06     11.36 o
   3  11  22       12.25       12.82      8.20 o
   4  11  22        1.63        4.45      7.18 o
   5  11  22        2.94       14.61      7.50 o
   0  12  22      191.23      231.01      9.46 o
   1  12  22       22.59       28.70      7.47 o
   2  12  22       50.04       41.43      7.17 o
   3  12  22        0.10       -0.63      7.21 o
   4  12  22        1.31        4.64      7.73 o
   1  13  22       10.10        6.09      6.48 o
   2  13  22        0.57        2.01      6.69 o
   3  13  22        0.12        6.73      8.87 o
   0  14  22        7.02        7.73     10.29 o
   1  14  22        1.80       18.21      9.46 o
   1   1  23       42.74       51.83     10.97 o
   2   1  23        2.71        7.65     13.14 o
   3   1  23      235.59      219.09      9.19 o
   4   1  23        6.88       66.81     13.29 o
   5   1  23       17.44       18.86      6.74 o
   6   1  23       13.45       19.49      6.19 o
   7   1  23       19.06       21.72      5.02 o
   0   2  23        1.61       10.85     10.14 o
   1   2  23      351.79      365.63     19.29 o
   2   2  23       95.13      163.36     24.34 o
   3   2  23       23.54       73.17     12.27 o
   4   2  23       92.19       67.34     12.89 o
   5   2  23      135.90      142.15      7.72 o
   6   2  23        5.23        9.83      5.92 o
   7   2  23       61.74       62.72     15.60 o
   1   3  23       67.53       63.07      7.98 o
   2   3  23        0.21        4.89      7.81 o
   3   3  23       10.66       20.06      8.51 o
   4   3  23       39.89       44.58      8.33 o
   5   3  23       21.81       19.06      6.76 o
   6   3  23       22.21       22.70      6.17 o
   7   3  23        4.74        8.33      4.73 o
   0   4  23      284.98      254.36     38.33 o
   1   4  23       89.78       67.70      7.73 o
   2   4  23        8.61       16.95      6.89 o
   3   4  23       47.24       58.14     20.22 o
   4   4  23       91.21       60.24     11.86 o
   5   4  23       81.32       70.76      7.02 o
   6   4  23        7.53        4.60      4.96 o
   7   4  23       10.70        7.76      4.46 o
   1   5  23      162.67      145.29      7.14 o
   2   5  23       24.53       23.82      7.69 o
   3   5  23      184.36      156.31     20.66 o
   4   5  23       24.28       39.41     24.47 o
   5   5  23       48.73       41.18      5.74 o
   6   5  23        4.84        4.28      4.80 o
   7   5  23       25.10       24.43      4.07 o
   0   6  23       10.82        3.81      8.62 o
   1   6  23        2.62        0.64      7.07 o
   2   6  23        2.38        9.25      7.33 o
   3   6  23        2.10       14.33     10.06 o
   4   6  23        0.07       -0.16      5.90 o
   5   6  23       11.11       10.61      5.46 o
   6   6  23        0.57        5.46      4.48 o
   1   7  23        5.91        8.10      6.91 o
   2   7  23       18.48       24.31      7.78 o
   3   7  23      133.97      121.79      7.38 o
   4   7  23        0.13        4.75      5.17 o
   5   7  23       27.14       21.62      5.18 o
   6   7  23       43.25       55.02      4.78 o
   0   8  23        3.69       -3.34     12.43 o
   1   8  23      231.91      223.09      9.63 o
   2   8  23       43.00       45.75      7.48 o
   3   8  23        0.09       -1.46      6.67 o
   4   8  23        9.93        7.77      4.97 o
   5   8  23       59.93       70.08      5.73 o
   6   8  23      104.60       89.93      6.91 o
   1   9  23        3.90       -8.44      9.23 o
   2   9  23        0.55       11.70      6.73 o
   3   9  23       28.46       39.56      5.09 o
   4   9  23        0.89        6.38      4.49 o
   5   9  23       41.02       37.17      5.62 o
   0  10  23      134.18      116.54     13.67 o
   1  10  23       78.63       95.75      9.48 o
   2  10  23        0.30        7.22      7.03 o
   3  10  23      132.40      131.78      4.77 o
   4  10  23       17.75       10.46      5.90 o
   1  11  23        3.94        4.93     18.70 o
   2  11  23        3.89        3.36      7.23 o
   3  11  23      159.80      160.29      9.67 o
   0  12  23        1.37      -10.24     11.68 o
   1  12  23       28.56       35.44      8.24 o
   2  12  23        1.36        6.22      9.74 o
   1  13  23       13.99       10.74      8.59 o
   2   0  24       51.45       43.19     28.94 o
   3   0  24       34.34       94.47     40.93 o
   4   0  24      169.61      136.24      8.27 o
   5   0  24      205.24      203.91     30.01 o
   6   0  24        6.58        4.87      5.44 o
   1   1  24        9.70       -3.18     18.23 o
   2   1  24        9.57       60.33     33.51 o
   3   1  24       33.13       44.54     14.46 o
   4   1  24        1.06       -2.62      5.25 o
   5   1  24        0.09       -0.32      4.62 o
   6   1  24        4.94        7.21      3.79 o
   0   2  24       12.03        4.92     15.03 o
   1   2  24        4.67      146.06     50.22 o
   2   2  24        0.15       63.72     43.31 o
   3   2  24       38.46       33.69      9.55 o
   4   2  24       49.93       44.34      6.07 o
   5   2  24       29.28       28.49      5.45 o
   6   2  24        0.28        3.90      4.29 o
   1   3  24       13.86       19.21      7.24 o
   2   3  24       84.38      100.21      8.03 o
   3   3  24      118.88      104.40      8.62 o
   4   3  24       48.64       48.63      5.87 o
   5   3  24        6.93        8.81      5.02 o
   6   3  24        3.57        4.40      5.07 o
   0   4  24       23.48       31.28      8.65 o
   1   4  24       46.25       45.03      7.24 o
   2   4  24       45.27       48.83      9.07 o
   3   4  24        9.72       23.30     15.61 o
   4   4  24        3.70        3.85      6.53 o
   5   4  24       23.60       28.11      6.17 o
   6   4  24       18.52       11.42      4.87 o
   1   5  24       17.33        8.59      6.71 o
   2   5  24        0.45        8.32      7.02 o
   3   5  24        1.53       15.26     15.75 o
   4   5  24       40.37       34.10      6.35 o
   5   5  24       38.57       29.50      5.73 o
   6   5  24        0.99        4.74      4.36 o
   0   6  24      150.05      128.76     11.98 o
   1   6  24       52.33       45.97      6.88 o
   2   6  24       24.16       33.36      6.86 o
   3   6  24       37.30       38.25      7.91 o
   4   6  24       24.98       24.72      6.28 o
   5   6  24       12.69        5.44      5.33 o
   6   6  24      197.45      156.12      6.77 o
   1   7  24        6.88        4.02      8.38 o
   2   7  24       27.67       40.37     11.14 o
   3   7  24       31.51       27.52      7.70 o
   4   7  24        0.81        1.17      5.75 o
   5   7  24       13.49       16.43      4.75 o
   0   8  24       23.07       24.56     11.70 o
   1   8  24       29.03       37.35      8.51 o
   2   8  24       36.61       41.12      7.50 o
   3   8  24        9.76       15.23      5.28 o
   4   8  24        6.36       10.56      5.18 o
   5   8  24        0.04        3.79      6.47 o
   1   9  24       20.12       21.82      8.42 o
   2   9  24      103.91      102.99      6.71 o
   3   9  24       20.54       16.80      4.84 o
   4   9  24       10.55       18.80      7.26 o
   0  10  24       16.59       28.80     11.61 o
   1  10  24       76.11       95.85     22.50 o
   2  10  24        0.65        4.33     10.02 o
   3  10  24       14.79       30.27      9.04 o
   1  11  24        2.42        8.07      7.42 o
   2  11  24        0.07       12.43      8.59 o
   1   1  25        0.67      237.35     69.83 o
   2   1  25       88.17       75.82      9.80 o
   3   1  25        5.39       49.18     50.39 o
   4   1  25       32.07       26.94      5.48 o
   5   1  25       71.82       73.12      9.31 o
   0   2  25      445.15      631.00     15.94 o
   1   2  25       26.83      114.43     56.08 o
   2   2  25        1.80        6.06      9.46 o
   3   2  25        0.03       -2.25      7.57 o
   4   2  25       25.70       23.58      5.33 o
   5   2  25       10.19        8.59      4.37 o
   1   3  25       50.41       29.95     34.61 o
   2   3  25        0.04        3.38     10.91 o
   3   3  25       82.52       65.54      7.36 o
   4   3  25        3.84        0.85      6.08 o
   5   3  25        0.57        4.39      5.07 o
   0   4  25       80.01       67.05     12.36 o
   1   4  25        0.43       10.38      8.04 o
   2   4  25       70.90       62.16     10.62 o
   3   4  25        0.79        5.19      9.52 o
   4   4  25       21.28       17.60      6.00 o
   5   4  25        0.47        1.77      4.82 o
   1   5  25       18.32       30.07     10.25 o
   2   5  25      190.69      180.16     10.02 o
   3   5  25        9.10        4.13      9.26 o
   4   5  25       88.00       84.90      5.97 o
   5   5  25        0.31        2.14      4.39 o
   0   6  25        1.20       14.37     11.18 o
   1   6  25        1.47       12.95      8.08 o
   2   6  25        1.92       18.48     15.28 o
   3   6  25        0.28        0.90      6.27 o
   4   6  25        0.57       -5.96      5.14 o
   5   6  25        1.70        9.14      6.00 o
   1   7  25        2.35       19.56      8.01 o
   2   7  25       96.22       99.77     13.22 o
   3   7  25        2.24        3.66      5.53 o
   4   7  25       16.26       14.84      4.57 o
   0   8  25       30.27       44.84     10.95 o
   1   8  25        6.06       33.64      7.82 o
   2   8  25       45.96       64.33     21.36 o
   3   8  25        0.07        0.18      6.21 o
   1   9  25       23.47       22.02     10.38 o
   2   9  25        3.35       29.38      9.25 o
   0  10  25       69.38       92.57      9.59 o
   1  10  25        3.80       20.22      8.61 o
   1   0  26        6.80      622.78    304.76 o
   2   0  26        0.55      574.83    275.99 o
   3   0  26       16.19        8.19      9.16 o
   4   0  26       73.47       78.53      8.35 o
   1   1  26       40.55      115.14     14.40 o
   2   1  26       15.85      239.62     72.49 o
   3   1  26       15.87       13.72      6.34 o
   4   1  26       48.07       51.78      6.56 o
   2   2  26        1.09       84.12     19.01 o
   3   2  26       46.94       41.84      5.11 o
   4   2  26        7.58        3.38      5.09 o
   2   3  26       53.17       49.25      9.58 o
   3   3  26       16.96       19.07      5.91 o
   4   3  26       11.54       11.89      4.95 o
   2   4  26       15.81       12.88      9.11 o
   3   4  26        6.58        6.54      5.51 o
   4   4  26       10.32       11.82      4.58 o
   3   5  26       45.04       39.72      7.86 o
   4   5  26        0.28        1.76      4.07 o
   3   6  26       14.62       96.84     72.92 o
   2   7  26       35.98       29.64      6.51 o
   1   1  27       47.58      363.20    132.55 o
   2   1  27        0.33       -6.32      8.60 o
   3   1  27      145.41      129.32      7.67 o
   1   2  27       50.48      329.20    106.15 o
   3   2  27       12.39       12.98      6.68 o
   1   3  27       28.61      195.05     39.22 o
   3   3  27        4.77        0.17      5.99 o
   0   4  27        1.20      -27.64     13.82 o
   1   4  27      105.04      167.71     20.77 o
   2   4  27        0.02       74.02     69.19 o
   3   4  27        1.78       -0.27      5.50 o
   1   5  27       11.89       15.97     13.99 o
   2   5  27        1.27       70.89     69.61 o
   1   6  27       38.20      -31.01     16.48 o
 
